# Supplementary material for: Stop codons in bacteria are not selectively equivalent
Source: Biol Direct. 2012 Sep 13;7:30. doi: 10.1186/1745-6150-7-30 (PMC3549826; doi:10.1186/1745-6150-7-30)
Supplement: Additional file 5 — Table S1. Identifiers and summary statistics on stop codon frequencies, fourfold and GA twofold synonymous sites for all bacterial genomes. Table S2: Estimates of the rate of evolution in different sites between pairwise comparisons of closely related species. Table S3: Estimates of the rate of evolution of stop codons between two closely related species polarized by a closely related outgroup. Table S4: Identifiers and summary statistics on stop codon frequencies and fourfold site nucleotide composition in nuclear Eukaryotic genomes. Table S5: Identifiers and summary statistics on stop codon frequencies and fourfold site nucleotide composition in Chloroplast genomes. [file 1745-6150-7-30-S5.xls]

## Sheet: Supl_table_1
GenBank taxid	Species	Accession number	N genes	GC-content	G-content	fTAA	fTAG	fTGA
387662	Candidatus Carsonella ruddii PV	NC_008512.1	182	0.0535001	0.0416922	0.60989	0.0659341	0.324176
372461	Buchnera aphidicola str. Cc (Cinara cedri)	NC_008513.1	357	0.0575489	0.0445142	0.89916	0.0532213	0.047619
37692	Candidatus Phytoplasma mali	NC_011047.1	479	0.115543	0.0507601	0.843424	0.0730689	0.0835073
262768	Onion yellows phytoplasma OY-M	NC_005303.2	750	0.225986	0.0520694	0.784	0.0933333	0.122667
641892	Candidatus Sulcia muelleri DMIN	NC_014004.1	226	0.0747642	0.0629097	0.823009	0.0663717	0.110619
444179	Candidatus Sulcia muelleri GWSS	NC_010118.1	227	0.0748244	0.0633472	0.797357	0.0704846	0.132159
59748	Candidatus Phytoplasma australiense	NC_010544.1	684	0.210375	0.0661603	0.815789	0.0687135	0.115497
595499	Candidatus Sulcia muelleri SMDSEM	NC_013123.1	242	0.120831	0.0682187	0.793388	0.0826446	0.123967
198804	Buchnera aphidicola str. Sg (Schizaphis graminum)	NC_004061.1	546	0.101523	0.0829321	0.791209	0.100733	0.108059
331104	Blattabacterium sp. (Blattella germanica) str. Bge	NC_013454.1	586	0.14497	0.0875523	0.634812	0.119454	0.245734
563178	Buchnera aphidicola str. 5A (Acyrthosiphon pisum)	NC_011833.1	555	0.128683	0.0918833	0.756757	0.131532	0.111712
561501	Buchnera aphidicola str. Tuc7 (Acyrthosiphon pisum)	NC_011834.1	553	0.128229	0.0921169	0.757685	0.132007	0.110307
367737	Arcobacter butzleri RM4018	NC_009850.1	2259	0.0505806	0.114028	0.727756	0.142098	0.130146
402612	Flavobacterium psychrophilum JIP02/86	NC_009613.1	2412	0.237587	0.12696	0.802239	0.1534	0.0443615
190304	Fusobacterium nucleatum subsp. nucleatum ATCC 25586	NC_003454.1	2063	0.0702425	0.132135	0.719341	0.190015	0.0906447
396513	Staphylococcus carnosus subsp. carnosus TM300	NC_012121.1	2461	0.220909	0.132343	0.734254	0.125559	0.137343
360107	Campylobacter hominis ATCC BAA-381	NC_009714.1	1682	0.282965	0.134291	0.605826	0.129013	0.265161
246195	Dichelobacter nodosus VCS1703A	NC_009446.1	1280	0.575802	0.135818	0.648438	0.096875	0.254688
291272	Candidatus Blochmannia pennsylvanicus str. BPEN	NC_007292.1	610	0.196279	0.140933	0.719672	0.129508	0.15082
71421	Haemophilus influenzae Rd KW20	NC_000907.1	1657	0.332951	0.141605	0.764635	0.138805	0.09656
374930	Haemophilus influenzae PittEE	NC_009566.1	1613	0.33157	0.142883	0.761934	0.146311	0.0917545
407148	Campylobacter jejuni subsp. jejuni 81116	NC_009839.1	1626	0.18405	0.142886	0.653137	0.0904059	0.256458
192222	Campylobacter jejuni subsp. jejuni NCTC 11168	NC_002163.1	1623	0.1849	0.145235	0.643869	0.100431	0.255699
195099	Campylobacter jejuni RM1221	NC_003912.7	1838	0.185401	0.146652	0.645267	0.0984766	0.256257
374931	Haemophilus influenzae PittGG	NC_009567.1	1661	0.331903	0.146742	0.74413	0.143287	0.112583
386043	Listeria welshimeri serovar 6b str. SLCC5334	NC_008555.1	2774	0.272793	0.148426	0.705479	0.119683	0.174838
281310	Haemophilus influenzae 86-028NP	NC_007146.2	1792	0.33354	0.148742	0.757812	0.148996	0.093192
203907	Candidatus Blochmannia floridanus	NC_005061.1	583	0.140892	0.151779	0.73928	0.0994854	0.161235
360109	Campylobacter jejuni subsp. doylei 269.97	NC_009707.1	1731	0.199038	0.152531	0.641826	0.0953206	0.262854
683837	Listeria seeligeri serovar 1/2b str. SLCC3954	NC_013891.1	2710	0.300329	0.155637	0.698155	0.126199	0.175646
335992	Candidatus Pelagibacter ubique HTCC1062	NC_007205.1	1354	0.128992	0.159707	0.757016	0.138848	0.104136
265669	Listeria monocytogenes serotype 4b str. F2365	NC_002973.6	2821	0.325048	0.159912	0.704006	0.119107	0.176888
169963	Listeria monocytogenes EGD-e	NC_003210.1	2846	0.320128	0.16085	0.702741	0.115601	0.181658
451515	Staphylococcus aureus subsp. aureus USA300_FPR3757	NC_007793.1	2560	0.204122	0.162066	0.741016	0.151172	0.107813
196620	Staphylococcus aureus subsp. aureus MW2	NC_003923.1	2624	0.204243	0.16215	0.735518	0.153201	0.11128
273036	Staphylococcus aureus RF122	NC_007622.1	2509	0.205472	0.163925	0.725787	0.157433	0.11678
426430	Staphylococcus aureus subsp. aureus str. Newman	NC_009641.1	2614	0.205092	0.163966	0.730681	0.154935	0.114384
272623	Lactococcus lactis subsp. lactis Il1403	NC_002662.1	2321	0.235136	0.164212	0.697113	0.119776	0.183111
552536	Listeria monocytogenes HCC23	NC_011660.1	2974	0.328884	0.164274	0.693006	0.120713	0.186281
93061	Staphylococcus aureus subsp. aureus NCTC 8325	NC_007795.1	2892	0.206216	0.16428	0.716113	0.156639	0.127248
282458	Staphylococcus aureus subsp. aureus MRSA252	NC_002952.2	2650	0.206724	0.164297	0.733208	0.151698	0.115094
418127	Staphylococcus aureus subsp. aureus Mu3	NC_009782.1	2690	0.206638	0.164367	0.733457	0.149814	0.116729
359786	Staphylococcus aureus subsp. aureus JH9	NC_009487.1	2697	0.205054	0.164841	0.741565	0.148313	0.110122
359787	Staphylococcus aureus subsp. aureus JH1	NC_009632.1	2747	0.205422	0.164998	0.738988	0.149982	0.11103
637381	Listeria monocytogenes 08-5923	NC_013768.1	2966	0.320609	0.166089	0.691167	0.118004	0.190829
598659	Nautilia profundicola AmH	NC_012115.1	1730	0.268652	0.167635	0.639884	0.112139	0.247977
698737	Staphylococcus lugdunensis HKU09-01	NC_013893.1	2490	0.239807	0.169421	0.718474	0.151807	0.129719
334413	Finegoldia magna ATCC 29328	NC_010376.1	1631	0.179909	0.170508	0.687922	0.22195	0.0901288
441768	Acholeplasma laidlawii PG-8A	NC_010163.1	1380	0.173985	0.17217	0.67029	0.146377	0.183333
416269	Actinobacillus pleuropneumoniae L20	NC_009053.1	2012	0.481024	0.173366	0.786282	0.15159	0.0621272
434271	Actinobacillus pleuropneumoniae serovar 3 str. JL03	NC_010278.1	2036	0.479549	0.175057	0.784872	0.150786	0.0643418
233412	Haemophilus ducreyi 35000HP	NC_002940.2	1717	0.356573	0.175462	0.740245	0.164822	0.094933
416870	Lactococcus lactis subsp. cremoris MG1363	NC_009004.1	2434	0.257723	0.176074	0.683237	0.122843	0.193919
272622	Lactococcus lactis subsp. cremoris SK11	NC_008527.1	2384	0.259406	0.17978	0.684144	0.116191	0.199664
267671	Leptospira interrogans serovar Copenhageni str. Fiocruz L1-130	NC_005823.1, NC_005824.1	264	0.31177	0.18082	0.55303	0.147727	0.299242
189518	Leptospira interrogans serovar Lai str. 56601	NC_004342.2, NC_004343.2	293	0.311479	0.182484	0.573379	0.129693	0.296928
634176	Aggregatibacter aphrophilus NJ8700	NC_012913.1	2219	0.512142	0.185903	0.711131	0.164489	0.12438
508767	Clostridium botulinum E3 str. Alaska E43	NC_010723.1	3257	0.0853849	0.186149	0.725821	0.216457	0.0577218
272843	Pasteurella multocida subsp. multocida str. Pm70	NC_002663.1	2015	0.435259	0.187572	0.752854	0.141935	0.105211
205914	Haemophilus somnus 129PT	NC_008309.1	1792	0.305956	0.18865	0.703125	0.179688	0.117188
228400	Haemophilus somnus 2336	NC_010519.1	1980	0.317707	0.190194	0.690909	0.183838	0.125253
264201	Candidatus Protochlamydia amoebophila UWE25	NC_005861.1	2031	0.283892	0.194192	0.647957	0.157558	0.194485
221988	Mannheimia succiniciproducens MBEL55E	NC_006300.1	2369	0.532129	0.195167	0.726889	0.16336	0.109751
59919	Prochlorococcus marinus subsp. pastoris str. CCMP1986	NC_005072.1	1717	0.16752	0.195185	0.705882	0.14735	0.146768
167546	Prochlorococcus marinus str. MIT 9301	NC_009091.1	1906	0.174508	0.195764	0.686254	0.15425	0.159496
523794	Leptotrichia buccalis C-1013-b	NC_013192.1	2220	0.193689	0.196101	0.74955	0.186937	0.0635135
386415	Clostridium novyi NT	NC_008593.1	2315	0.0928707	0.196133	0.711015	0.222462	0.0665227
93060	Prochlorococcus marinus str. MIT 9215	NC_009840.1	1982	0.175817	0.196245	0.687185	0.15893	0.153885
146891	Prochlorococcus marinus str. AS9601	NC_008816.1	1920	0.17397	0.197497	0.685937	0.150521	0.163542
167542	Prochlorococcus marinus str. MIT 9515	NC_008817.1	1905	0.176847	0.19773	0.690814	0.151181	0.158005
484019	Thermosipho africanus TCF52B	NC_011653.1	1954	0.146667	0.198043	0.521494	0.16479	0.313715
637909	Streptococcus gallolyticus UCN34	NC_013798.1	2223	0.255846	0.199208	0.683311	0.162393	0.154296
339671	Actinobacillus succinogenes 130Z	NC_009655.1	2079	0.593101	0.200607	0.732083	0.134199	0.133718
74546	Prochlorococcus marinus str. MIT 9312	NC_007577.1	1810	0.172396	0.200756	0.695028	0.154144	0.150829
412965	Candidatus Vesicomyosocius okutanii HA	NC_009465.1	937	0.180937	0.201182	0.669157	0.166489	0.164354
376686	Flavobacterium johnsoniae UW101	NC_009441.1	5017	0.25227	0.202892	0.774168	0.150887	0.0749452
218495	Streptococcus uberis 0140J	NC_012004.1	1762	0.270479	0.205494	0.724177	0.161748	0.114075
257363	Rickettsia typhi str. Wilmington	NC_006142.1	838	0.16062	0.205683	0.647971	0.176611	0.175418
272947	Rickettsia prowazekii str. Madrid E	NC_000963.1	835	0.163567	0.206385	0.658683	0.180838	0.160479
491915	Anoxybacillus flavithermus WK1	NC_011567.1	2831	0.451164	0.20793	0.589544	0.16178	0.248675
511995	Candidatus Azobacteroides pseudotrichonymphae genomovar. CFP2	NC_011565.1	758	0.220496	0.208909	0.563325	0.170185	0.266491
515621	Clostridium botulinum Ba4 str. 657	NC_012658.1	3690	0.129858	0.209891	0.709214	0.224661	0.0661247
391009	Thermosipho melanesiensis BI429	NC_009616.1	1879	0.189391	0.211181	0.490154	0.174561	0.335285
441771	Clostridium botulinum A str. Hall	NC_009698.1	3401	0.129705	0.211198	0.718318	0.215231	0.066451
441770	Clostridium botulinum A str. ATCC 19397	NC_009697.1	3550	0.12989	0.21167	0.712958	0.219437	0.0676056
536232	Clostridium botulinum A2 str. Kyoto	NC_012563.1	3877	0.131438	0.211965	0.715502	0.221047	0.0634511
557723	Haemophilus parasuis SH0165	NC_011852.1	2021	0.374926	0.212276	0.664523	0.212271	0.123206
498214	Clostridium botulinum A3 str. Loch Maree	NC_010520.1	3654	0.132723	0.212541	0.713738	0.21757	0.0686918
498213	Clostridium botulinum B1 str. Okra	NC_010516.1	3652	0.132264	0.212741	0.721249	0.2092	0.0695509
413404	Candidatus Ruthia magnifica str. Cm (Calyptogena magnifica)	NC_008610.1	976	0.263426	0.214015	0.677254	0.160861	0.161885
403833	Petrotoga mobilis SJ95	NC_010003.1	1898	0.262568	0.215742	0.541096	0.145416	0.313488
645462	Clostridium difficile CD196	NC_013315.1	3454	0.097283	0.219008	0.696584	0.24696	0.0564563
314315	Lactobacillus sakei subsp. sakei 23K	NC_007576.1	1879	0.427682	0.220244	0.707291	0.210218	0.0824907
645463	Clostridium difficile R20291	NC_013316.1	3507	0.10463	0.222978	0.693755	0.245224	0.0610208
293613	Rickettsia canadensis str. McKiel	NC_009879.1	1090	0.205579	0.223684	0.597248	0.213761	0.188991
374463	Baumannia cicadellinicola str. Hc (Homalodisca coagulata)	NC_007984.1	595	0.159348	0.22444	0.705882	0.189916	0.104202
512562	Helicobacter pylori Shi470	NC_010698.2	1568	0.518412	0.224584	0.563138	0.16199	0.274872
592205	Helicobacter pylori B38	NC_012973.1	1382	0.529676	0.225983	0.563676	0.159913	0.276411
272563	Clostridium difficile 630	NC_009089.1	3741	0.111481	0.226601	0.684042	0.245122	0.0678963
85962	Helicobacter pylori 26695	NC_000915.1	1573	0.519153	0.226738	0.558169	0.167196	0.274634
445932	Elusimicrobium minutum Pei191	NC_010644.1	1529	0.456684	0.228557	0.745585	0.149771	0.104644
85963	Helicobacter pylori J99	NC_000921.1	1488	0.527192	0.228652	0.560484	0.168011	0.271505
269484	Ehrlichia canis str. Jake	NC_007354.1	925	0.126853	0.228846	0.647568	0.211892	0.140541
436114	Sulfurihydrogenibium sp. YO3AOP1	NC_010730.1	1721	0.162219	0.229258	0.583382	0.147589	0.26903
568206	Bacillus anthracis str. CDC 684	NC_012581.1	5579	0.244833	0.231325	0.680409	0.160782	0.15881
405534	Bacillus cereus AH187	NC_011658.1	5424	0.246672	0.231669	0.684366	0.161873	0.153761
592021	Bacillus anthracis str. A0248	NC_012659.1	5040	0.244488	0.231829	0.692659	0.157143	0.150198
198094	Bacillus anthracis str. Ames	NC_003997.3	5328	0.244665	0.231865	0.686186	0.161036	0.152778
260799	Bacillus anthracis str. Sterne	NC_005945.1	5287	0.245163	0.232114	0.685077	0.160204	0.154719
412694	Bacillus thuringiensis str. Al Hakam	NC_008600.1	4736	0.245746	0.232501	0.697635	0.158361	0.144003
278197	Pediococcus pentosaceus ATCC 25745	NC_008525.1	1755	0.281232	0.232978	0.691168	0.225071	0.0837607
529507	Proteus mirabilis HI4320	NC_010554.1	3607	0.353913	0.233307	0.697533	0.131688	0.170779
405532	Bacillus cereus B4264	NC_011725.1	5398	0.238265	0.233673	0.687106	0.159874	0.15302
434923	Coxiella burnetii CbuG_Q212	NC_011527.1	1866	0.503071	0.233802	0.532154	0.202036	0.265809
434922	Coxiella burnetii Dugway 5J108-111	NC_009727.1	1993	0.490977	0.23437	0.527346	0.203713	0.268941
315749	Bacillus cytotoxicus NVH 391-98	NC_009674.1	3833	0.260582	0.234376	0.673363	0.163579	0.163058
293614	Rickettsia akari str. Hartford	NC_009881.1	1258	0.230304	0.234506	0.538156	0.202703	0.259141
434924	Coxiella burnetii CbuK_Q154	NC_011528.1	1900	0.500574	0.234957	0.523684	0.215263	0.261053
221109	Oceanobacillus iheyensis HTE831	NC_004193.1	3500	0.246519	0.235041	0.672	0.190571	0.137429
452659	Rickettsia rickettsii str. Iowa	NC_010263.1	1383	0.238437	0.235169	0.569776	0.228489	0.201735
43989	Cyanothece sp. ATCC 51142	NC_010546.1, NC_010547.1	449	0.358481	0.235169	0.521158	0.253898	0.224944
272944	Rickettsia conorii str. Malish 7	NC_003103.1	1374	0.239038	0.235208	0.580058	0.223435	0.196507
388396	Vibrio fischeri MJ11	NC_011184.1, NC_011186.1	1254	0.267596	0.235244	0.73445	0.14992	0.11563
392021	Rickettsia rickettsii str. 'Sheila Smith'	NC_009882.1	1343	0.237735	0.235291	0.567386	0.232316	0.200298
360115	Coxiella burnetii RSA 331	NC_010117.1	1930	0.504015	0.237319	0.53886	0.213472	0.247668
336407	Rickettsia bellii RML369-C	NC_007940.1	1429	0.200129	0.237739	0.628411	0.19874	0.172848
391896	Rickettsia bellii OSU 85-389	NC_009883.1	1475	0.200202	0.237902	0.621017	0.205424	0.173559
416276	Rickettsia massiliae MTU5	NC_009900.1	968	0.241176	0.238099	0.599174	0.215909	0.184917
315730	Bacillus weihenstephanensis KBAB4	NC_010184.1	5155	0.246629	0.23833	0.685548	0.157711	0.156741
360106	Campylobacter fetus subsp. fetus 82-40	NC_008599.1	1719	0.230274	0.239564	0.567772	0.17103	0.261198
381764	Fervidobacterium nodosum Rt17-B1	NC_009718.1	1750	0.237749	0.24181	0.603429	0.0977143	0.298857
203124	Trichodesmium erythraeum IMS101	NC_008312.1	4451	0.240967	0.242572	0.548416	0.262413	0.189171
302409	Ehrlichia ruminantium str. Gardel	NC_006831.1	950	0.123014	0.243193	0.628421	0.26	0.111579
254945	Ehrlichia ruminantium str. Welgevonden	NC_005295.2, NC_006832.1	958	0.123553	0.243493	0.632568	0.250522	0.11691
205921	Streptococcus agalactiae A909	NC_007432.1	1996	0.2148	0.243938	0.657816	0.187375	0.15481
205920	Ehrlichia chaffeensis str. Arkansas	NC_007799.1	1105	0.143591	0.244925	0.604525	0.244344	0.151131
167879	Colwellia psychrerythraea 34H	NC_003910.7	4910	0.311763	0.245561	0.664969	0.231976	0.103055
59920	Prochlorococcus marinus str. NATL2A	NC_007335.2	2162	0.200447	0.245888	0.601758	0.177151	0.221092
167555	Prochlorococcus marinus str. NATL1A	NC_008819.1	2193	0.199063	0.24593	0.602827	0.178751	0.218422
211110	Streptococcus agalactiae NEM316	NC_004368.1	2094	0.21942	0.2465	0.660458	0.182904	0.156638
580331	Thermoanaerobacter italicus Ab9	NC_013921.1	2270	0.235481	0.247083	0.592511	0.163877	0.243612
208435	Streptococcus agalactiae 2603V/R	NC_004116.1	2124	0.215605	0.247198	0.646422	0.189736	0.163842
360095	Bartonella bacilliformis KC583	NC_008783.1	1283	0.27173	0.250932	0.60795	0.137958	0.254092
290402	Clostridium beijerinckii NCIMB 8052	NC_009617.1	5020	0.135821	0.251495	0.665737	0.249801	0.0844622
479436	Veillonella parvula DSM 2008	NC_013520.1	1844	0.272156	0.252104	0.706074	0.189262	0.104664
374833	Neisseria meningitidis 053442	NC_010120.1	2020	0.716755	0.252436	0.506931	0.115347	0.377723
355276	Leptospira borgpetersenii serovar Hardjo-bovis L550	NC_008508.1, NC_008509.1	242	0.451298	0.252494	0.516529	0.140496	0.342975
557600	Acinetobacter baumannii AB307-0294	NC_011595.1	3451	0.297596	0.253224	0.778615	0.106636	0.114749
122586	Neisseria meningitidis MC58	NC_003112.2	2063	0.711713	0.253577	0.517693	0.115851	0.366457
272831	Neisseria meningitidis FAM18	NC_008767.1	1917	0.714428	0.253903	0.521127	0.105895	0.372979
283166	Bartonella henselae str. Houston-1	NC_005956.1	1488	0.291001	0.254003	0.582661	0.126344	0.290995
662598	Neisseria meningitidis alpha14	NC_013016.1	1872	0.720722	0.254399	0.506944	0.103632	0.389423
355277	Leptospira borgpetersenii serovar Hardjo-bovis JB197	NC_008510.1, NC_008511.1	235	0.452413	0.255135	0.510638	0.13617	0.353191
242231	Neisseria gonorrhoeae FA 1090	NC_002946.2	2002	0.732014	0.255373	0.504496	0.108891	0.386613
122587	Neisseria meningitidis Z2491	NC_003116.1	1909	0.721145	0.255434	0.520168	0.105291	0.374542
405416	Acinetobacter baumannii ACICU	NC_010611.1	3667	0.296698	0.255497	0.761658	0.110445	0.127897
399726	Thermoanaerobacter sp. X514	NC_010320.1	2349	0.240918	0.255631	0.574713	0.157514	0.267774
521006	Neisseria gonorrhoeae NCCP11945	NC_011035.1	2662	0.720382	0.255965	0.470699	0.125845	0.403456
340099	Thermoanaerobacter pseudethanolicus ATCC 33223	NC_010321.1	2243	0.242108	0.257233	0.585823	0.154258	0.25992
195103	Clostridium perfringens ATCC 13124	NC_008261.1	2876	0.0839317	0.257932	0.740612	0.225313	0.0340751
283165	Bartonella quintana str. Toulouse	NC_005955.1	1142	0.295121	0.258006	0.598074	0.121716	0.28021
382640	Bartonella tribocorum CIP 105476	NC_010161.1	2069	0.332691	0.258078	0.568391	0.140648	0.290962
400667	Acinetobacter baumannii ATCC 17978	NC_009085.1	3351	0.299727	0.258371	0.749925	0.115189	0.134885
167539	Prochlorococcus marinus subsp. marinus str. CCMP1375	NC_005042.1	1883	0.202574	0.258578	0.576208	0.18428	0.239511
480119	Acinetobacter baumannii AB0057	NC_011586.1	3790	0.301036	0.259714	0.753562	0.11504	0.131398
509173	Acinetobacter baumannii AYE	NC_010410.1	3607	0.304524	0.259863	0.753535	0.114222	0.132243
357244	Orientia tsutsugamushi str. Boryong	NC_009488.1	1182	0.135536	0.260679	0.612521	0.2022	0.185279
272621	Lactobacillus acidophilus NCFM	NC_006814.3	1862	0.18488	0.261035	0.712675	0.206767	0.0805585
204536	Sulfurihydrogenibium azorense Az-Fu1	NC_012438.1	1723	0.141125	0.262393	0.614045	0.155543	0.230412
449447	Microcystis aeruginosa NIES-843	NC_010296.1	6312	0.485403	0.263769	0.509664	0.261565	0.228771
235279	Helicobacter hepaticus ATCC 51449	NC_004917.1	1875	0.290925	0.263939	0.5984	0.2096	0.192
334380	Orientia tsutsugamushi str. Ikeda	NC_010793.1	1967	0.151611	0.265484	0.56482	0.219115	0.216065
509170	Acinetobacter baumannii SDF	NC_010400.1	2913	0.286889	0.265667	0.745966	0.0923447	0.161689
318167	Shewanella frigidimarina NCIMB 400	NC_008345.1	4029	0.400379	0.266286	0.70762	0.181186	0.111194
257314	Lactobacillus johnsonii NCC 533	NC_005362.1	1821	0.18665	0.266438	0.693026	0.229544	0.07743
537021	Candidatus Liberibacter asiaticus str. psy62	NC_012985.2	1109	0.276442	0.267036	0.511271	0.206492	0.282236
380749	Hydrogenobaculum sp. Y04AAS1	NC_011126.1	1629	0.24687	0.267515	0.502762	0.146102	0.351136
317025	Thiomicrospira crunogena XCL-2	NC_007520.2	2196	0.496353	0.267884	0.695355	0.125228	0.179417
203120	Leuconostoc mesenteroides subsp. mesenteroides ATCC 8293	NC_008531.1	1970	0.278906	0.267894	0.660914	0.124365	0.214721
471876	Streptococcus pyogenes NZ131	NC_011375.1	1700	0.298972	0.268108	0.62	0.217647	0.162353
160490	Streptococcus pyogenes M1 GAS	NC_002737.1	1696	0.297668	0.268145	0.633844	0.205778	0.160377
203123	Oenococcus oeni PSU-1	NC_008528.1	1691	0.36975	0.269196	0.567711	0.139562	0.292726
319701	Streptococcus pyogenes MGAS6180	NC_007296.1	1894	0.296953	0.269464	0.617212	0.215945	0.166843
293653	Streptococcus pyogenes MGAS5005	NC_007297.1	1865	0.298698	0.26962	0.609115	0.213405	0.17748
370552	Streptococcus pyogenes MGAS10270	NC_008022.1	1986	0.298663	0.269633	0.608761	0.218026	0.173212
326442	Pseudoalteromonas haloplanktis TAC125	NC_007481.1, NC_007482.1	546	0.368021	0.269736	0.734432	0.157509	0.108059
160491	Streptococcus pyogenes str. Manfredo	NC_009332.1	1745	0.298979	0.270062	0.626934	0.210315	0.162751
400673	Legionella pneumophila str. Corby	NC_009494.2	3204	0.359506	0.270068	0.560549	0.178839	0.260612
370554	Streptococcus pyogenes MGAS10750	NC_008024.1	1979	0.2971	0.270381	0.598787	0.217281	0.183931
272624	Legionella pneumophila subsp. pneumophila str. Philadelphia 1	NC_002942.5	2942	0.356379	0.270767	0.57002	0.181169	0.24881
314724	Borrelia turicatae 91E135	NC_008710.1	818	0.16046	0.271294	0.585575	0.234719	0.179707
370551	Streptococcus pyogenes MGAS9429	NC_008021.1	1877	0.299192	0.271443	0.606819	0.220032	0.173149
193567	Streptococcus pyogenes SSI-1	NC_004606.1	1859	0.298579	0.271784	0.603012	0.216783	0.180204
186103	Streptococcus pyogenes MGAS8232	NC_003485.1	1839	0.299319	0.271996	0.613921	0.214247	0.171833
198466	Streptococcus pyogenes MGAS315	NC_004070.1	1865	0.298846	0.272616	0.596783	0.218231	0.184987
583346	Clostridium kluyveri NBRC 12016	NC_011837.1	3468	0.235813	0.276043	0.615629	0.232122	0.152249
349519	Leuconostoc citreum KM20	NC_010471.1	1702	0.314201	0.276099	0.689189	0.121034	0.189777
431943	Clostridium kluyveri DSM 555	NC_009706.1	3838	0.235741	0.276679	0.606566	0.23111	0.162324
286636	Streptococcus pyogenes MGAS10394	NC_006086.1	1886	0.300263	0.276828	0.601273	0.221633	0.177094
525898	Sulfurospirillum deleyianum DSM 6946	NC_013512.1	2265	0.409372	0.277109	0.627373	0.159382	0.213245
243275	Treponema denticola ATCC 35405	NC_002967.9	2767	0.38441	0.278154	0.638236	0.19082	0.170943
370553	Streptococcus pyogenes MGAS2096	NC_008023.1	1898	0.304434	0.279913	0.599052	0.219178	0.18177
511691	Streptococcus mutans NN2025	NC_013928.1	1895	0.282205	0.280447	0.623747	0.182058	0.194195
269798	Cytophaga hutchinsonii ATCC 33406	NC_008255.1	3785	0.378039	0.280787	0.707266	0.140819	0.151915
486410	Streptococcus dysgalactiae subsp. equisimilis GGS_124	NC_012891.1	2095	0.331714	0.282258	0.642005	0.208115	0.149881
210007	Streptococcus mutans UA159	NC_004350.1	1960	0.283387	0.282437	0.617347	0.186224	0.196429
324831	Lactobacillus gasseri ATCC 33323	NC_008530.1	1755	0.195591	0.283744	0.6849	0.22849	0.0866097
458234	Francisella tularensis subsp. holarctica FTNF002-00	NC_009749.1	1580	0.158816	0.284265	0.662658	0.246203	0.0911392
376619	Francisella tularensis subsp. holarctica LVS	NC_007880.1	1754	0.15879	0.284415	0.648233	0.253706	0.0980616
393011	Francisella tularensis subsp. holarctica OSU18	NC_008369.1	1555	0.1593	0.285056	0.673312	0.246945	0.0797428
66692	Bacillus clausii KSM-K16	NC_006582.1	4096	0.490704	0.285422	0.579346	0.191895	0.22876
521097	Capnocytophaga ochracea DSM 7271	NC_013162.1	2171	0.371888	0.286023	0.667434	0.211423	0.121142
289376	Thermodesulfovibrio yellowstonii DSM 11347	NC_011296.1	2033	0.181506	0.286075	0.544024	0.162322	0.293655
418136	Francisella tularensis subsp. tularensis WY96-3418	NC_009257.1	1634	0.15994	0.286463	0.660955	0.25153	0.0875153
401614	Francisella novicida U112	NC_008601.1	1719	0.160715	0.286517	0.660849	0.251309	0.0878418
393115	Francisella tularensis subsp. tularensis FSC198	NC_008245.1	1605	0.159456	0.286901	0.624922	0.279751	0.0953271
177416	Francisella tularensis subsp. tularensis SCHU S4	NC_006570.2	1604	0.159435	0.286941	0.625312	0.279302	0.0953865
441952	Francisella tularensis subsp. mediasiatica FSC147	NC_010677.1	1406	0.158955	0.2874	0.665718	0.256757	0.0775249
400668	Marinomonas sp. MWYL1	NC_009654.1	4439	0.383427	0.29503	0.607569	0.219644	0.172787
163164	Wolbachia endosymbiont of Drosophila melanogaster	NC_002978.6	1195	0.238267	0.295216	0.519665	0.249372	0.230962
517418	Chloroherpeton thalassium ATCC 35110	NC_011026.1	2710	0.58206	0.295245	0.627306	0.164576	0.208118
570417	Wolbachia endosymbiont of Culex quinquefasciatus Pel	NC_010981.1	1275	0.213472	0.295354	0.533333	0.248627	0.217255
66084	Wolbachia sp. wRi	NC_012416.1	1150	0.234041	0.295521	0.535652	0.228696	0.235652
262543	Exiguobacterium sibiricum 255-15	NC_010556.1	3007	0.591572	0.296594	0.585301	0.0329232	0.381776
484022	Francisella philomiragia subsp. philomiragia ATCC 25017	NC_010336.1	1911	0.151209	0.298621	0.641549	0.263736	0.0947148
93059	Prochlorococcus marinus str. MIT 9211	NC_009976.1	1853	0.226981	0.298623	0.56395	0.203454	0.232596
444177	Lysinibacillus sphaericus C3-41	NC_010382.1	4584	0.292346	0.29878	0.641361	0.190663	0.167976
218497	Chlamydophila abortus S26/3	NC_004552.2	932	0.337746	0.29946	0.598712	0.26824	0.133047
452471	Candidatus Amoebophilus asiaticus 5a2	NC_010830.1	1334	0.239281	0.300756	0.644678	0.253373	0.101949
416591	Thermotoga lettingae TMO	NC_009828.1	2040	0.326773	0.300939	0.304902	0.12402	0.571078
62977	Acinetobacter sp. ADP1	NC_005966.1	3307	0.362701	0.301968	0.733293	0.110674	0.156033
357804	Psychromonas ingrahamii 37	NC_008709.1	3545	0.422235	0.303203	0.667419	0.171509	0.161072
411154	Gramella forsetii KT0803	NC_008571.1	3584	0.323849	0.303762	0.686663	0.199498	0.113839
314723	Borrelia hermsii DAH	NC_010673.1	818	0.17006	0.304666	0.566015	0.249389	0.184597
292805	Wolbachia endosymbiont strain TRS of Brugia malayi	NC_006833.1	805	0.232067	0.306262	0.51677	0.277019	0.206211
387092	Nitratiruptor sp. SB155-2	NC_009662.1	1843	0.389025	0.308256	0.453608	0.173087	0.373304
557436	Lactobacillus reuteri DSM 20016	NC_009513.1	1900	0.296267	0.312226	0.687895	0.196842	0.115263
557433	Lactobacillus reuteri JCM 1112	NC_010609.1	1820	0.295123	0.31263	0.683516	0.205495	0.110989
315750	Bacillus pumilus SAFR-032	NC_009848.1	3678	0.400443	0.316923	0.647091	0.141925	0.210984
223926	Vibrio parahaemolyticus RIMD 2210633	NC_004603.1, NC_004605.1	1752	0.470992	0.319353	0.632991	0.192922	0.174087
246194	Carboxydothermus hydrogenoformans Z-2901	NC_007503.1	2620	0.497222	0.321967	0.656107	0.194656	0.149237
405566	Lactobacillus helveticus DPC 4571	NC_010080.1	1610	0.261353	0.322766	0.698758	0.198758	0.102484
291112	Photorhabdus asymbiotica	NC_012962.1	4390	0.422286	0.323206	0.587016	0.124601	0.288383
512566	Streptococcus pneumoniae G54	NC_011072.1	2115	0.31366	0.326084	0.60331	0.224113	0.172577
516950	Streptococcus pneumoniae CGSP14	NC_010582.1	2206	0.312888	0.326547	0.595648	0.237987	0.166364
342610	Pseudoalteromonas atlantica T6c	NC_008228.1	4281	0.471891	0.32667	0.602897	0.235693	0.161411
243265	Photorhabdus luminescens subsp. laumondii TTO1	NC_005126.1	4683	0.451589	0.326999	0.579329	0.12193	0.29874
561276	Streptococcus pneumoniae ATCC 700669	NC_011900.1	1990	0.310734	0.327256	0.619095	0.222613	0.158291
487214	Streptococcus pneumoniae Hungary19A-6	NC_010380.1	2155	0.312147	0.327919	0.613457	0.226914	0.159629
373153	Streptococcus pneumoniae D39	NC_008533.1	1914	0.312018	0.328144	0.617555	0.23302	0.149425
170187	Streptococcus pneumoniae TIGR4	NC_003028.3	2105	0.311466	0.32846	0.603325	0.238955	0.15772
319224	Shewanella putrefaciens CN-32	NC_009438.1	3972	0.480189	0.328558	0.639225	0.202165	0.15861
488223	Streptococcus pneumoniae P1031	NC_012467.1	2073	0.313972	0.328982	0.605403	0.227689	0.166908
487213	Streptococcus pneumoniae Taiwan19F-14	NC_012469.1	2044	0.314968	0.329093	0.619374	0.219667	0.160959
171101	Streptococcus pneumoniae R6	NC_003098.1	2042	0.312615	0.329376	0.597453	0.231636	0.170911
488221	Streptococcus pneumoniae 70585	NC_012468.1	2202	0.313353	0.33047	0.595368	0.234332	0.1703
488222	Streptococcus pneumoniae JJA	NC_012466.1	2123	0.312491	0.330665	0.595855	0.231276	0.172869
531844	Flavobacteriaceae bacterium 3519-10	NC_013062.1	2534	0.503112	0.330949	0.722573	0.1397	0.137727
365659	Streptococcus mitis B6	NC_013853.1	2004	0.3139	0.331436	0.623752	0.223054	0.153194
699246	Clostridiales genomosp. BVAB3 str. UPII9-5	NC_013895.2	1526	0.487852	0.332053	0.493447	0.166448	0.340105
351745	Shewanella sp. W3-18-1	NC_008750.1	4044	0.481986	0.332133	0.636746	0.201286	0.161968
150340	Vibrio sp. Ex25	NC_013456.1, NC_013457.1	1603	0.447068	0.333999	0.668746	0.192764	0.13849
293826	Alkaliphilus metalliredigens QYMF	NC_009633.1	4625	0.312729	0.334303	0.572541	0.292541	0.134919
471473	Chlamydia trachomatis L2b/UCH-1/proctitis	NC_010280.1	874	0.324022	0.337049	0.557208	0.299771	0.143021
471472	Chlamydia trachomatis 434/Bu	NC_010287.1	874	0.324045	0.337193	0.556064	0.302059	0.141876
672161	Chlamydia trachomatis B/TZ1A828/OT	NC_012687.1	880	0.323382	0.337627	0.555682	0.302273	0.142045
299768	Streptococcus thermophilus CNRZ1066	NC_006449.1	1915	0.268868	0.337836	0.628721	0.220366	0.150914
272561	Chlamydia trachomatis D/UW-3/CX	NC_000117.1	895	0.323126	0.338052	0.553073	0.300559	0.146369
580049	Chlamydia trachomatis B/Jali20/OT	NC_012686.1	875	0.323485	0.338088	0.555429	0.304	0.140571
203122	Saccharophagus degradans 2-40	NC_007912.1	4007	0.480019	0.338145	0.626653	0.278762	0.0945845
264199	Streptococcus thermophilus LMG 18311	NC_006448.1	1889	0.267623	0.338546	0.625199	0.224987	0.149815
322159	Streptococcus thermophilus LMD-9	NC_008532.1	1709	0.267838	0.338768	0.630778	0.217671	0.151551
515635	Dictyoglomus turgidum DSM 6724	NC_011661.1	1744	0.214769	0.33942	0.565367	0.193807	0.240826
340177	Chlorobium chlorochromatii CaD3	NC_007514.1	2002	0.437918	0.339701	0.638362	0.164336	0.197303
326298	Sulfurimonas denitrificans DSM 1251	NC_007575.1	2096	0.189946	0.340766	0.585878	0.249046	0.165076
345073	Vibrio cholerae O395	NC_009456.1, NC_009457.1	2742	0.547562	0.341261	0.63202	0.165937	0.202042
481448	Methylacidiphilum infernorum V4	NC_010794.1	2472	0.527043	0.342186	0.5	0.185275	0.314725
579112	Vibrio cholerae M66-2	NC_012578.1, NC_012580.1	1043	0.555369	0.342342	0.599233	0.168744	0.232023
350688	Alkaliphilus oremlandii OhILAs	NC_009922.1	2836	0.310902	0.342765	0.625176	0.293724	0.0811001
593588	Vibrio cholerae MJ-1236	NC_012667.1, NC_012668.1	2768	0.542094	0.343135	0.634032	0.16474	0.201228
216895	Vibrio vulnificus CMCP6	NC_004459.2, NC_004460.1	1557	0.561765	0.343208	0.588953	0.202312	0.208735
243277	Vibrio cholerae O1 biovar El Tor str. N16961	NC_002505.1, NC_002506.1	1093	0.549143	0.343603	0.58097	0.178408	0.240622
326423	Bacillus amyloliquefaciens FZB42	NC_009725.1	3693	0.598189	0.344064	0.608448	0.129434	0.262118
521045	Kosmotoga olearia TBF 19.5.1	NC_012785.1	2118	0.400906	0.344732	0.363551	0.140227	0.496223
575788	Vibrio splendidus LGP32	NC_011744.2, NC_011753.2	2947	0.361611	0.346333	0.640991	0.244656	0.114354
309799	Dictyoglomus thermophilum H-6-12	NC_011297.1	1912	0.201359	0.346938	0.5591	0.206067	0.234833
224308	Bacillus subtilis subsp. subtilis str. 168	NC_000964.3	4176	0.486081	0.347003	0.632663	0.141523	0.225814
182082	Chlamydophila pneumoniae TW-183	NC_005043.1	1113	0.33138	0.347135	0.54717	0.294699	0.158131
138677	Chlamydophila pneumoniae J138	NC_002491.1	1069	0.331712	0.347661	0.540692	0.299345	0.159963
325240	Shewanella baltica OS155	NC_009052.1	4307	0.548218	0.347722	0.618992	0.212677	0.168331
279010	Bacillus licheniformis ATCC 14580	NC_006270.3, NC_006322.1	4192	0.582758	0.347868	0.571088	0.159828	0.269084
115713	Chlamydophila pneumoniae CWL029	NC_000922.1	1052	0.331678	0.3482	0.543726	0.302281	0.153992
115711	Chlamydophila pneumoniae AR39	NC_002179.2	1111	0.331707	0.348735	0.531953	0.30063	0.167417
406818	Xenorhabdus bovienii SS-2004	NC_013892.1	4260	0.506448	0.350295	0.561972	0.135446	0.302582
402882	Shewanella baltica OS185	NC_009665.1	4323	0.551649	0.350661	0.620402	0.216285	0.163313
314275	Alteromonas macleodii 'Deep ecotype'	NC_011138.1	4072	0.436174	0.351529	0.61444	0.240177	0.145383
273068	Thermoanaerobacter tengcongensis MB4	NC_003869.1	2588	0.309614	0.352755	0.544822	0.16847	0.286708
525919	Anaerococcus prevotii DSM 20548	NC_013171.1	1702	0.23315	0.35285	0.59342	0.251469	0.155112
272558	Bacillus halodurans C-125	NC_002570.2	4065	0.458423	0.353144	0.594096	0.188192	0.217712
568814	Streptococcus suis BM407	NC_012926.1	1932	0.352434	0.35618	0.591097	0.254658	0.154244
373903	Halothermothrix orenii H 168	NC_011899.1	2342	0.401284	0.357368	0.644321	0.202391	0.153288
568813	Streptococcus suis SC84	NC_012924.1	1898	0.352585	0.35787	0.589568	0.258166	0.152266
391296	Streptococcus suis 98HAH33	NC_009443.1	2185	0.352947	0.358517	0.562929	0.244394	0.192677
218494	Streptococcus suis P1/7	NC_012925.1	1824	0.352555	0.358802	0.592654	0.258772	0.148575
360911	Exiguobacterium sp. AT1b	NC_012673.1	3020	0.569636	0.358871	0.54702	0.0453642	0.407616
391295	Streptococcus suis 05ZYH33	NC_009442.1	2186	0.353318	0.35927	0.545288	0.248856	0.205855
485917	Pedobacter heparinus DSM 2366	NC_013061.1	4252	0.457746	0.361882	0.700611	0.167451	0.131938
338187	Vibrio harveyi ATCC BAA-1116	NC_009783.1, NC_009784.1	2373	0.439735	0.363511	0.580278	0.190055	0.229667
357809	Clostridium phytofermentans ISDg	NC_010001.1	3902	0.247334	0.363799	0.638391	0.242696	0.118913
393305	Yersinia enterocolitica subsp. enterocolitica 8081	NC_008800.1	3978	0.547811	0.366722	0.587984	0.140774	0.271242
240292	Anabaena variabilis ATCC 29413	NC_007413.1, NC_014000.1	49	0.451847	0.367213	0.428571	0.244898	0.326531
349161	Desulfotomaculum reducens MI-1	NC_009253.1	3276	0.444032	0.367351	0.608364	0.276252	0.115385
435590	Bacteroides vulgatus ATCC 8482	NC_009614.1	4065	0.448007	0.369594	0.640098	0.131857	0.228044
335284	Psychrobacter cryohalolentis K5	NC_007969.1	2467	0.415927	0.373784	0.671261	0.220105	0.108634
644042	Lactobacillus plantarum JDM1	NC_012984.1	2948	0.501113	0.373829	0.58209	0.257463	0.160448
318161	Shewanella denitrificans OS217	NC_007954.1	3754	0.514844	0.375504	0.639052	0.217368	0.14358
203119	Clostridium thermocellum ATCC 27405	NC_009012.1	3189	0.408347	0.375662	0.552211	0.198181	0.249608
467705	Streptococcus gordonii str. Challis substr. CH1	NC_009785.1	2051	0.340679	0.376578	0.633837	0.186251	0.179912
351627	Caldicellulosiruptor saccharolyticus DSM 8903	NC_009437.1	2679	0.231267	0.376963	0.569989	0.158641	0.27137
259536	Psychrobacter arcticus 273-4	NC_007204.1	2120	0.428364	0.378831	0.661792	0.213679	0.124528
349747	Yersinia pseudotuberculosis IP 31758	NC_009708.1	4124	0.563948	0.38166	0.558681	0.152279	0.28904
502800	Yersinia pseudotuberculosis YPIII	NC_010465.1	4192	0.561564	0.382469	0.560353	0.150286	0.289361
543734	Lactobacillus casei BL23	NC_010999.1	3022	0.520336	0.382798	0.500662	0.198213	0.301125
321967	Lactobacillus casei ATCC 334	NC_008526.1	2748	0.528207	0.38306	0.515648	0.191412	0.29294
225849	Shewanella piezotolerans WP3	NC_011566.1	4933	0.393019	0.383155	0.600243	0.257044	0.142712
349746	Yersinia pestis Angola	NC_010159.1	3831	0.56168	0.38379	0.574263	0.143044	0.282694
386656	Yersinia pestis Pestoides F	NC_009381.1	3849	0.564257	0.384267	0.5669	0.143414	0.289686
583345	Methylotenera mobilis JLW8	NC_012968.1	2338	0.468455	0.385061	0.650128	0.220701	0.12917
637386	Yersinia pestis Z176003	NC_014029.1	3542	0.567471	0.386208	0.569452	0.14201	0.288538
360102	Yersinia pestis Antiqua	NC_008150.1	4164	0.563867	0.386514	0.558598	0.141931	0.299472
568703	Lactobacillus rhamnosus GG	NC_013198.1	2913	0.552798	0.386866	0.527635	0.205973	0.266392
523791	Kangiella koreensis DSM 16069	NC_013166.1	2632	0.424461	0.386918	0.615502	0.224164	0.160334
553190	Gardnerella vaginalis 409-05	NC_013721.1	1258	0.272402	0.387332	0.537361	0.225755	0.236884
485916	Desulfotomaculum acetoxidans DSM 771	NC_013216.1	4068	0.448609	0.388153	0.56293	0.235742	0.201327
439855	Escherichia coli SMS-3-5	NC_010498.1	4743	0.628741	0.388932	0.624499	0.0752688	0.300232
866768	Escherichia coli 'BL21-Gold(DE3)pLysS AG'	NC_012947.1	4228	0.634545	0.390659	0.643803	0.0688269	0.28737
413997	Escherichia coli B str. REL606	NC_012967.1	4205	0.632733	0.390856	0.643995	0.067063	0.288942
255470	Dehalococcoides sp. CBDB1	NC_007356.1	1458	0.538701	0.391152	0.527435	0.272977	0.199588
243090	Rhodopirellula baltica SH 1	NC_005027.1	7325	0.626876	0.391356	0.157952	0.20314	0.638908
595496	Escherichia coli BW2952	NC_012759.1	4084	0.634824	0.391566	0.644466	0.0692948	0.286239
394503	Clostridium cellulolyticum H10	NC_011898.1	3390	0.289955	0.391729	0.612979	0.219469	0.167552
595494	Tolumonas auensis DSM 9187	NC_012691.1	3130	0.579598	0.391922	0.544409	0.117252	0.338339
316385	Escherichia coli str. K-12 substr. DH10B	NC_010473.1	4126	0.634372	0.39197	0.640814	0.0693165	0.289869
316407	Escherichia coli str. K-12 substr. W3110	AC_000091.1	4226	0.634436	0.392087	0.638665	0.0750118	0.286323
362663	Escherichia coli 536	NC_008253.1	4619	0.623142	0.392902	0.62611	0.0738255	0.300065
481805	Escherichia coli ATCC 8739	NC_010468.1	4199	0.636881	0.393567	0.638724	0.0676352	0.293641
585034	Escherichia coli IAI1	NC_011741.1	4351	0.633132	0.393856	0.634567	0.0772236	0.28821
331111	Escherichia coli E24377A	NC_009801.1	4749	0.630395	0.394119	0.614656	0.0764371	0.308907
216389	Dehalococcoides sp. BAV1	NC_009455.1	1371	0.540188	0.394395	0.532458	0.2655	0.202042
572547	Aminobacterium colombiense DSM 12261	NC_014011.1	1876	0.42399	0.394563	0.496802	0.259062	0.244136
585057	Escherichia coli IAI39	NC_011750.1	4730	0.62692	0.394993	0.619239	0.0682875	0.312474
331112	Escherichia coli HS	NC_009800.1	4378	0.632211	0.395125	0.630196	0.0746916	0.295112
585056	Escherichia coli UMN026	NC_011751.1	4825	0.631865	0.396998	0.619689	0.0737824	0.306528
364106	Escherichia coli UTI89	NC_007946.1	5021	0.621569	0.398298	0.612229	0.0756821	0.312089
312153	Polynucleobacter necessarius subsp. asymbioticus QLW-P1DMWA-1	NC_009379.1	2077	0.401712	0.398365	0.682715	0.149735	0.167549
60480	Shewanella sp. MR-4	NC_008321.1	3924	0.597569	0.399594	0.678135	0.182977	0.138889
585055	Escherichia coli 55989	NC_011748.1	4759	0.627403	0.399892	0.620298	0.0716537	0.308048
373384	Shigella flexneri 5 str. 8401	NC_008258.1	4114	0.629766	0.400075	0.637822	0.0780263	0.284152
60481	Shewanella sp. MR-7	NC_008322.1	4006	0.595719	0.400291	0.677484	0.178482	0.144034
199310	Escherichia coli CFT073	NC_004431.1	5338	0.621113	0.400702	0.599663	0.0779318	0.322405
679897	Helicobacter mustelae 12198	NC_013949.1	1400	0.496986	0.401097	0.477857	0.19	0.332143
198215	Shigella flexneri 2a str. 2457T	NC_004741.1	4060	0.632997	0.402048	0.64335	0.0736453	0.283005
633145	Dehalococcoides sp. GT	NC_013890.1	1417	0.540549	0.402438	0.520819	0.285109	0.194072
585397	Escherichia coli ED1a	NC_011745.1	4915	0.625828	0.402441	0.610783	0.0679552	0.321261
311424	Dehalococcoides sp. VS	NC_013552.1	1438	0.540781	0.403737	0.513213	0.279555	0.207232
444450	Escherichia coli O157:H7 str. EC4115	NC_011353.1	5315	0.627573	0.404238	0.592474	0.0746943	0.332832
94122	Shewanella sp. ANA-3	NC_008577.1	4111	0.601522	0.404249	0.667234	0.182437	0.150328
300268	Shigella boydii Sb227	NC_007613.1	4133	0.632798	0.405448	0.614566	0.0783934	0.307041
283942	Idiomarina loihiensis L2TR	NC_006512.1	2628	0.49936	0.406255	0.599315	0.178463	0.222222
360104	Campylobacter concisus 13826	NC_009802.1	1929	0.349105	0.409326	0.581649	0.18818	0.230171
452638	Polynucleobacter necessarius subsp. necessarius STIR1	NC_010531.1	1508	0.413051	0.415139	0.638594	0.158488	0.202918
264462	Bdellovibrio bacteriovorus HD100	NC_005363.1	3587	0.618619	0.417011	0.512685	0.296627	0.190689
522772	Denitrovibrio acetiphilus DSM 12809	NC_013943.1	2964	0.391786	0.419219	0.49865	0.202429	0.29892
335541	Syntrophomonas wolfei subsp. wolfei str. Goettingen	NC_008346.1	2504	0.534937	0.420275	0.515176	0.274361	0.210463
485918	Chitinophaga pinensis DSM 2588	NC_013132.1	7192	0.499617	0.420582	0.615128	0.178254	0.206618
375286	Janthinobacterium sp. Marseille	NC_009659.1	3697	0.682844	0.422394	0.477955	0.113606	0.408439
387093	Sulfurovum sp. NBC37-1	NC_009663.1	2438	0.498787	0.426356	0.52379	0.224774	0.251436
335283	Nitrosomonas eutropha C91	NC_008344.1	2444	0.536572	0.42704	0.408756	0.153846	0.437398
377629	Teredinibacter turnerae T7901	NC_012997.1	4254	0.610429	0.427252	0.488717	0.265632	0.245651
526222	Desulfovibrio salexigens DSM 2638	NC_012881.1	3807	0.494104	0.427272	0.572629	0.293407	0.133964
434131	Neorickettsia risticii str. Illinois	NC_013009.1	892	0.34041	0.42747	0.355381	0.338565	0.306054
309798	Coprothermobacter proteolyticus DSM 5265	NC_011295.1	1482	0.396477	0.427592	0.420378	0.257085	0.322537
561231	Pectobacterium wasabiae WPP163	NC_013421.1	4437	0.62504	0.430848	0.564571	0.138833	0.296597
882884	Salmonella enterica subsp. arizonae serovar 62:z4,z23:-- str. RSK2980	NC_010067.1	4498	0.666734	0.432681	0.585149	0.104269	0.310582
222891	Neorickettsia sennetsu str. Miyayama	NC_007798.1	932	0.340656	0.433347	0.393777	0.305794	0.300429
358681	Brevibacillus brevis NBRC 100599	NC_012491.1	5947	0.522346	0.433392	0.529343	0.23659	0.234068
272994	Salmonella enterica subsp. enterica serovar Paratyphi B str. SPB7	NC_010102.1	5592	0.682317	0.435768	0.569206	0.109621	0.321173
454166	Salmonella enterica subsp. enterica serovar Agona str. SL483	NC_011149.1	4563	0.69122	0.436034	0.597852	0.098181	0.303967
550537	Salmonella enterica subsp. enterica serovar Enteritidis str. P125109	NC_011294.1	4206	0.693929	0.436115	0.607703	0.0922492	0.300048
454169	Salmonella enterica subsp. enterica serovar Heidelberg str. SL476	NC_011083.1	4651	0.688406	0.436409	0.595786	0.0995485	0.304666
439843	Salmonella enterica subsp. enterica serovar Schwarzengrund str. CVM19633	NC_011094.1	4503	0.68913	0.436776	0.58783	0.0997113	0.312458
423368	Salmonella enterica subsp. enterica serovar Newport str. SL254	NC_011080.1	4613	0.691328	0.436853	0.597876	0.0947323	0.307392
550538	Salmonella enterica subsp. enterica serovar Gallinarum str. 287/91	NC_011274.1	3965	0.695595	0.437663	0.609332	0.0912989	0.299369
295319	Salmonella enterica subsp. enterica serovar Paratyphi A str. ATCC 9150	NC_006511.1	4092	0.692452	0.437847	0.605083	0.0950635	0.299853
554290	Salmonella enterica subsp. enterica serovar Paratyphi A str. AKU_12601	NC_011147.1	4076	0.691815	0.43788	0.605986	0.09421	0.299804
439851	Salmonella enterica subsp. enterica serovar Dublin str. CT_02021853	NC_011205.1	4514	0.691068	0.438455	0.592601	0.0950377	0.312362
390874	Thermotoga petrophila RKU-1	NC_009486.1	1785	0.514831	0.438812	0.196639	0.0868347	0.716527
471854	Dyadobacter fermentans DSM 18053	NC_013037.1	5719	0.712398	0.438848	0.458996	0.232383	0.30862
360105	Campylobacter curvus 525.92	NC_009715.1	1931	0.555518	0.438918	0.475919	0.180735	0.343345
476213	Salmonella enterica subsp. enterica serovar Paratyphi C strain RKS4594	NC_012125.1	4576	0.688441	0.438995	0.592876	0.0992133	0.307911
243164	Dehalococcoides ethenogenes 195	NC_002936.3	1580	0.59471	0.439132	0.50443	0.270253	0.225316
399742	Enterobacter sp. 638	NC_009436.1	4115	0.684403	0.44046	0.59757	0.102552	0.299878
243274	Thermotoga maritima MSB8	NC_000853.1	1858	0.517173	0.440527	0.19591	0.088267	0.715823
126740	Thermotoga sp. RQ2	NC_010483.1	1819	0.515765	0.440831	0.189115	0.0852117	0.725673
218491	Pectobacterium atrosepticum SCRI1043	NC_004547.2	4472	0.628644	0.440952	0.555233	0.137522	0.306127
209261	Salmonella enterica subsp. enterica serovar Typhi str. Ty2	NC_004631.1	4314	0.687793	0.440992	0.594576	0.0961984	0.309226
590168	Thermotoga naphthophila RKU-10	NC_013642.1	1768	0.514994	0.441511	0.192308	0.0899321	0.71776
59374	Fibrobacter succinogenes subsp. succinogenes S85	NC_013410.1	3085	0.576754	0.442412	0.617504	0.255429	0.127066
204773	Herminiimonas arsenicoxydans	NC_009138.1	3295	0.704429	0.442604	0.428225	0.142033	0.429742
458817	Shewanella halifaxensis HAW-EB4	NC_010334.1	4278	0.437338	0.444569	0.653576	0.236793	0.109631
398579	Shewanella pealeana ATCC 700345	NC_009901.1	4241	0.431262	0.448024	0.654091	0.237444	0.108465
349106	Psychrobacter sp. PRwf-1	NC_009524.1	2370	0.481173	0.448129	0.636287	0.278903	0.0848101
228410	Nitrosomonas europaea ATCC 19718	NC_004757.1	2461	0.595044	0.448504	0.340512	0.127997	0.531491
272564	Desulfitobacterium hafniense DCB-2	NC_011830.1	4883	0.607312	0.450375	0.503584	0.224247	0.272169
561230	Pectobacterium carotovorum subsp. carotovorum PC1	NC_012917.1	4246	0.662674	0.451037	0.569477	0.134244	0.296279
138119	Desulfitobacterium hafniense Y51	NC_007907.1	5060	0.602752	0.451523	0.498419	0.22747	0.274111
555778	Halothiobacillus neapolitanus c2	NC_013422.1	2357	0.688247	0.455218	0.38566	0.115825	0.498515
498211	Cellvibrio japonicus Ueda107	NC_010995.1	3754	0.659096	0.46065	0.504529	0.185935	0.309536
349741	Akkermansia muciniphila ATCC BAA-835	NC_010655.1	2138	0.758176	0.461976	0.471936	0.136576	0.391487
197221	Thermosynechococcus elongatus BP-1	NC_004113.1	2476	0.677413	0.46212	0.326333	0.443457	0.23021
323261	Nitrosococcus oceani ATCC 19707	NC_007484.1	2974	0.587485	0.462396	0.480161	0.239744	0.280094
561229	Dickeya zeae Ech1591	NC_012912.1	4163	0.73824	0.462983	0.495076	0.0968052	0.408119
471856	Jonesia denitrificans DSM 20603	NC_013174.1	2511	0.62104	0.464901	0.307447	0.203106	0.489446
591001	Acidaminococcus fermentans DSM 20731	NC_013740.1	2026	0.822426	0.466432	0.508391	0.101185	0.390424
290317	Chlorobium phaeobacteroides DSM 266	NC_008639.1	2650	0.542846	0.468911	0.407925	0.14	0.452075
590409	Dickeya dadantii Ech586	NC_013592.1	4144	0.694908	0.471035	0.500241	0.100386	0.399373
1140	Synechococcus elongatus PCC 7942	NC_007604.1	2612	0.661484	0.471156	0.328484	0.396248	0.275268
316279	Synechococcus sp. CC9902	NC_007513.1	2306	0.591583	0.47151	0.30052	0.122723	0.576756
269084	Synechococcus elongatus PCC 6301	NC_006576.1	2527	0.662539	0.471784	0.328453	0.393352	0.278195
579405	Dickeya dadantii Ech703	NC_012880.1	3970	0.751409	0.472081	0.449118	0.106297	0.444584
388919	Streptococcus sanguinis SK36	NC_009009.1	2270	0.433335	0.472359	0.60793	0.196035	0.196035
392500	Shewanella woodyi ATCC 51908	NC_010506.1	4880	0.405683	0.472726	0.623156	0.240574	0.13627
309803	Thermotoga neapolitana DSM 4359	NC_011978.1	1937	0.522262	0.474348	0.172432	0.0970573	0.730511
637905	Shewanella violacea DSS12	NC_014012.1	4346	0.471051	0.475519	0.585826	0.253797	0.160377
472759	Nitrosococcus halophilus Nc4	NC_013960.1	3749	0.625204	0.47681	0.425447	0.246999	0.327554
64471	Synechococcus sp. CC9311	NC_008319.1	2892	0.544873	0.482569	0.295297	0.120678	0.584025
469378	Cryptobacterium curtum DSM 15641	NC_013170.1	1357	0.507405	0.482727	0.468681	0.373618	0.157701
56780	Syntrophus aciditrophicus SB	NC_007759.1	3168	0.674565	0.483086	0.386048	0.151515	0.462437
334390	Lactobacillus fermentum IFO 3956	NC_010610.1	1843	0.697066	0.484095	0.62127	0.273467	0.105263
331678	Chlorobium phaeobacteroides BS1	NC_010831.1	2469	0.561915	0.485946	0.352774	0.194006	0.45322
290315	Chlorobium limicola DSM 245	NC_010803.1	2434	0.61828	0.487072	0.366886	0.133936	0.499178
59922	Prochlorococcus marinus str. MIT 9303	NC_008820.1	2997	0.487754	0.4898	0.300968	0.156823	0.542209
393595	Alcanivorax borkumensis SK2	NC_008260.1	2755	0.673492	0.490027	0.447913	0.160436	0.391652
439235	Desulfatibacillum alkenivorans AK-01	NC_011768.1	5252	0.773537	0.492352	0.460777	0.237433	0.30179
288705	Renibacterium salmoninarum ATCC 33209	NC_010168.1	3507	0.619338	0.493222	0.320787	0.253778	0.425435
405440	Xylella fastidiosa M12	NC_010513.1	2104	0.569033	0.493891	0.306559	0.117395	0.576046
313596	Robiginitalea biformata HTCC2501	NC_013222.1	3209	0.787281	0.494437	0.42412	0.213151	0.36273
431947	Porphyromonas gingivalis ATCC 33277	NC_010729.1	2090	0.558823	0.495297	0.488517	0.188517	0.322967
242619	Porphyromonas gingivalis W83	NC_002950.2	1909	0.557453	0.495769	0.488214	0.192247	0.319539
425104	Shewanella sediminis HAW-EB3	NC_009831.1	4497	0.50729	0.496223	0.576607	0.244385	0.179008
324925	Pelodictyon phaeoclathratiforme BU-1	NC_011060.1	2707	0.534478	0.49724	0.410048	0.130403	0.459549
74547	Prochlorococcus marinus str. MIT 9313	NC_005071.1	2269	0.496738	0.497276	0.304099	0.135302	0.560599
530564	Pirellula staleyi DSM 6068	NC_013720.1	4717	0.699465	0.497688	0.389866	0.418062	0.192071
349521	Hahella chejuensis KCTC 2396	NC_007645.1	6778	0.708983	0.498561	0.398938	0.204042	0.39702
338963	Pelobacter carbinolicus DSM 2380	NC_007498.2	3352	0.720249	0.498908	0.340095	0.168258	0.491647
553482	Streptococcus equi subsp. equi 4047	NC_012471.1	2001	0.351717	0.501181	0.58071	0.255372	0.163918
218496	Tropheryma whipplei TW08/27	NC_004551.1	783	0.420574	0.50194	0.320562	0.340996	0.338442
203267	Tropheryma whipplei str. Twist	NC_004572.3	808	0.422084	0.501981	0.309406	0.342822	0.347772
665029	Erwinia amylovora CFBP1430	NC_013961.1	3677	0.686352	0.503403	0.493337	0.122382	0.384281
706191	Pantoea ananatis LMG 20103	NC_013956.1	4237	0.692019	0.504109	0.52608	0.103611	0.370309
257309	Corynebacterium diphtheriae NCTC 13129	NC_002935.2	2272	0.540442	0.504938	0.522447	0.305018	0.172535
212042	Anaplasma phagocytophilum HZ	NC_007797.1	1264	0.338523	0.505823	0.365506	0.409019	0.225475
326427	Chloroflexus aggregans DSM 9485	NC_011831.1	3730	0.654569	0.508235	0.346113	0.302145	0.351743
207559	Desulfovibrio desulfuricans subsp. desulfuricans str. G20	NC_007519.1	3775	0.720496	0.508786	0.308609	0.240795	0.450596
370438	Pelotomaculum thermopropionicum SI	NC_009454.1	2918	0.710219	0.509339	0.490062	0.232351	0.277587
435591	Parabacteroides distasonis ATCC 8503	NC_009615.1	3850	0.521375	0.513616	0.627013	0.155065	0.217922
40041	Streptococcus equi subsp. zooepidemicus	NC_012470.1	1869	0.354052	0.518282	0.583735	0.266453	0.149813
525146	Desulfovibrio desulfuricans subsp. desulfuricans str. ATCC 27774	NC_011883.1	2356	0.736355	0.520407	0.287351	0.36163	0.351019
123214	Persephonella marina EX-H1	NC_012440.1	1981	0.205463	0.521439	0.503786	0.213024	0.28319
196627	Corynebacterium glutamicum ATCC 13032	NC_003450.3, NC_006958.1	3057	0.570239	0.525528	0.533202	0.300622	0.166176
552526	Streptococcus equi subsp. zooepidemicus MGCS10565	NC_011134.1	1893	0.35638	0.527597	0.564184	0.274696	0.16112
326297	Shewanella amazonensis SB2B	NC_008700.1	3645	0.679921	0.528398	0.453498	0.110014	0.436488
324057	Paenibacillus sp. JDR-2	NC_012914.1	6213	0.627413	0.531366	0.585868	0.20602	0.208112
395963	Beijerinckia indica subsp. indica ATCC 9039	NC_010581.1	3569	0.749197	0.534572	0.261978	0.139535	0.598487
481743	Geobacillus sp. Y412MC10	NC_013406.1	6238	0.689069	0.541331	0.519878	0.209522	0.2706
321956	Lactobacillus delbrueckii subsp. bulgaricus ATCC BAA-365	NC_008529.1	1715	0.655225	0.544137	0.619242	0.243149	0.137609
273121	Wolinella succinogenes DSM 1740	NC_005090.1	2042	0.588211	0.546954	0.426053	0.261998	0.311949
390333	Lactobacillus delbrueckii subsp. bulgaricus ATCC 11842	NC_008054.1	1529	0.654806	0.548145	0.646174	0.226946	0.12688
264732	Moorella thermoacetica ATCC 39073	NC_007644.1	2463	0.730745	0.550716	0.45473	0.274462	0.270808
96561	Desulfococcus oleovorans Hxd3	NC_009943.1	3265	0.793466	0.551373	0.391118	0.213783	0.3951
498761	Heliobacterium modesticaldum Ice1	NC_010337.2	3000	0.763356	0.552624	0.376333	0.223	0.400667
234826	Anaplasma marginale str. St. Maries	NC_004842.2	948	0.519108	0.553436	0.253165	0.507384	0.239451
320483	Anaplasma marginale str. Florida	NC_012026.1	940	0.518088	0.553463	0.256383	0.509574	0.234043
205922	Pseudomonas fluorescens Pf0-1	NC_007492.2	5722	0.823991	0.553744	0.285739	0.0886054	0.625655
359391	Brucella melitensis biovar Abortus 2308	NC_007618.1, NC_007624.1	1034	0.745468	0.554382	0.29207	0.136364	0.571567
483179	Brucella canis ATCC 23365	NC_010103.1, NC_010104.1	1149	0.744159	0.555269	0.292428	0.140992	0.56658
324602	Chloroflexus aurantiacus J-10-fl	NC_010175.1	3853	0.653037	0.555344	0.288347	0.300805	0.410849
204722	Brucella suis 1330	NC_004310.3, NC_004311.2	1149	0.743813	0.555514	0.29678	0.139252	0.563969
224914	Brucella melitensis bv. 1 str. 16M	NC_003317.1, NC_003318.1	1139	0.743407	0.55553	0.276558	0.141352	0.58209
262698	Brucella abortus bv. 1 str. 9-941	NC_006932.1, NC_006933.1	1055	0.744853	0.555794	0.290047	0.139336	0.570616
546272	Brucella melitensis ATCC 23457	NC_012441.1, NC_012442.1	1072	0.746458	0.555973	0.286381	0.137127	0.576493
480224	Chloroflexus sp. Y-400-fl	NC_012032.1	4159	0.652067	0.556985	0.28252	0.300793	0.416687
156889	Magnetococcus sp. MC-1	NC_008576.1	3716	0.694517	0.558855	0.463402	0.198062	0.338536
608538	Hydrogenobacter thermophilus TK-6	NC_013799.1	1893	0.416157	0.559464	0.383518	0.146857	0.469625
290318	Chlorobium phaeovibrioides DSM 265	NC_009337.1	1753	0.606359	0.562511	0.311466	0.134056	0.554478
507522	Klebsiella pneumoniae 342	NC_011283.1	5425	0.800019	0.564158	0.55023	0.106359	0.34341
470137	Brucella suis ATCC 23445	NC_010167.1, NC_010169.1	1921	0.738838	0.567554	0.298282	0.154607	0.547111
316067	Geobacter sp. FRC-32	NC_011979.1	3798	0.678175	0.567554	0.325434	0.219853	0.454713
640131	Klebsiella variicola At-22	NC_013850.1	5057	0.806534	0.569593	0.56318	0.102828	0.333992
568815	Brucella microti CCM 4915	NC_013118.1, NC_013119.1	2115	0.74147	0.570497	0.303546	0.156028	0.540426
216595	Pseudomonas fluorescens SBW25	NC_012660.1	5921	0.824552	0.571263	0.317007	0.124641	0.558352
484021	Klebsiella pneumoniae NTUH-K2044	NC_012731.1	4992	0.806675	0.571614	0.558694	0.108774	0.332532
430066	Brucella abortus S19	NC_010740.1, NC_010742.1	1967	0.743793	0.572007	0.291815	0.148958	0.559227
444178	Brucella ovis ATCC 25840	NC_009504.1, NC_009505.1	1928	0.742138	0.572535	0.29305	0.141079	0.565871
574556	Anaplasma centrale str. Israel	NC_013532.1	923	0.51495	0.573473	0.24052	0.489707	0.269772
357808	Roseiflexus sp. RS-1	NC_009523.1	4517	0.742984	0.577388	0.208545	0.238211	0.553243
243276	Treponema pallidum subsp. pallidum str. Nichols	NC_000919.1	1036	0.553609	0.577609	0.245174	0.387066	0.367761
383372	Roseiflexus castenholzii DSM 13941	NC_009767.1	4330	0.752057	0.577767	0.212933	0.235566	0.551501
455434	Treponema pallidum subsp. pallidum SS14	NC_010741.1	1028	0.553553	0.57786	0.245136	0.38716	0.367704
351605	Geobacter uraniireducens Rf4	NC_009483.1	4357	0.712437	0.57857	0.347716	0.229286	0.422997
583355	Coraliomargarita akajimensis DSM 45221	NC_014008.1	3120	0.629298	0.579062	0.410897	0.371795	0.217308
243159	Acidithiobacillus ferrooxidans ATCC 23270	NC_011761.1	3147	0.755621	0.581404	0.241818	0.159835	0.598348
159087	Dechloromonas aromatica RCB	NC_007298.1	4171	0.775941	0.584461	0.306401	0.14433	0.549269
380394	Acidithiobacillus ferrooxidans ATCC 53993	NC_011206.1	2826	0.760118	0.584652	0.227884	0.15782	0.614296
264730	Pseudomonas syringae pv. phaseolicola 1448A	NC_005773.3	4985	0.736886	0.585012	0.260381	0.10652	0.633099
338969	Rhodoferax ferrireducens T118	NC_007908.1	4170	0.798461	0.585506	0.230695	0.166427	0.602878
351348	Marinobacter aquaeolei VT8	NC_008740.1	3858	0.730405	0.587034	0.287973	0.119751	0.592276
580332	Sideroxydans lithotrophicus ES-1	NC_013959.1	2980	0.764386	0.587293	0.3	0.172483	0.527517
645127	Corynebacterium kroppenstedtii DSM 44385	NC_012704.1	2018	0.671688	0.589698	0.434589	0.354311	0.2111
398527	Burkholderia phytofirmans PsJN	NC_010676.1, NC_010681.1	3922	0.851118	0.589722	0.279194	0.138705	0.582101
638303	Thermocrinis albus DSM 14484	NC_013894.1	1593	0.473464	0.590635	0.31764	0.124922	0.557439
321332	Synechococcus sp. JA-2-3B'a(2-13)	NC_007776.1	2862	0.744684	0.598123	0.201607	0.410203	0.38819
391165	Granulibacter bethesdensis CGDNIH1	NC_008343.1	2437	0.722846	0.600818	0.254411	0.077144	0.668445
360910	Bordetella avium 197N	NC_010645.1	3380	0.811101	0.604777	0.255621	0.111243	0.63284
515619	Eubacterium rectale ATCC 33656	NC_012781.1	3621	0.367001	0.605249	0.544877	0.266777	0.188346
265072	Methylobacillus flagellatus KT	NC_007947.1	2753	0.711257	0.605491	0.35089	0.218671	0.43044
316278	Synechococcus sp. RCC307	NC_009482.1	2534	0.754964	0.605946	0.229282	0.140489	0.629834
205918	Pseudomonas syringae pv. syringae B728a	NC_007005.1	5089	0.771259	0.606822	0.241305	0.113775	0.64492
335543	Syntrophobacter fumaroxidans MPOB	NC_008554.1	4064	0.802024	0.606956	0.123524	0.257628	0.618848
251221	Gloeobacter violaceus PCC 7421	NC_005125.1	4430	0.828259	0.609177	0.251242	0.303837	0.444921
204669	Candidatus Koribacter versatilis Ellin345	NC_008009.1	4777	0.748221	0.610574	0.330961	0.390622	0.278417
525897	Desulfomicrobium baculatum DSM 4028	NC_013173.1	3436	0.806163	0.610812	0.266298	0.252619	0.481083
557598	Laribacter hongkongensis HLHK9	NC_012559.1	3235	0.82515	0.612634	0.230912	0.106337	0.662751
517417	Chlorobaculum parvum NCIB 8327	NC_011027.1	2043	0.751472	0.613198	0.338718	0.0895742	0.571708
228405	Hyphomonas neptunium ATCC 15444	NC_008358.1	3505	0.808107	0.61731	0.202282	0.192011	0.605706
266265	Burkholderia xenovorans LB400	NC_007951.1, NC_007952.1, NC_007953.1	1312	0.789144	0.618037	0.175305	0.184451	0.640244
367928	Bifidobacterium adolescentis ATCC 15703	NC_008618.1	1631	0.786849	0.618298	0.224402	0.137339	0.638259
521095	Atopobium parvulum DSM 20469	NC_013203.1	1353	0.320813	0.618672	0.609017	0.32816	0.0628234
194439	Chlorobium tepidum TLS	NC_002932.3	2245	0.762965	0.620736	0.336748	0.0895323	0.573719
32051	Synechococcus sp. WH 7803	NC_009481.1	2533	0.714693	0.624736	0.144098	0.0777734	0.778129
477974	Candidatus Desulforudis audaxviator MP104C	NC_010424.1	2157	0.815224	0.625041	0.297172	0.347705	0.355123
340100	Bordetella petrii DSM 12804	NC_010170.1	5027	0.886447	0.62816	0.198727	0.202109	0.599165
561304	Mycobacterium leprae Br4923	NC_011896.1	1604	0.689286	0.628167	0.237531	0.297382	0.465087
272631	Mycobacterium leprae TN	NC_002677.1	1605	0.689426	0.628374	0.238006	0.297196	0.464798
365044	Polaromonas naphthalenivorans CJ2	NC_008781.1	4084	0.867078	0.628785	0.247307	0.108227	0.644466
292414	Ruegeria sp. TM1040	NC_008044.1	3030	0.772899	0.630275	0.263366	0.122112	0.614521
110662	Synechococcus sp. CC9605	NC_007516.1	2645	0.718691	0.631347	0.161437	0.0933837	0.74518
319225	Chlorobium luteolum DSM 273	NC_007512.1	2083	0.716642	0.632102	0.273644	0.138262	0.588094
402881	Parvibaculum lavamentivorans DS-1	NC_009719.1	3636	0.829693	0.633897	0.165842	0.222497	0.611661
314225	Erythrobacter litoralis HTCC2594	NC_007722.1	3011	0.837208	0.635445	0.193623	0.243441	0.562936
243233	Methylococcus capsulatus str. Bath	NC_002977.6	2956	0.853214	0.636125	0.114682	0.141069	0.744249
401473	Bifidobacterium dentium Bd1	NC_013714.1	2129	0.772123	0.644607	0.180836	0.211837	0.607327
290400	Jannaschia sp. CCS1	NC_007802.1	4212	0.815746	0.646083	0.207028	0.228158	0.564815
395965	Methylocella silvestris BL2	NC_011666.1	3818	0.851848	0.648352	0.182294	0.232844	0.584861
394221	Maricaulis maris MCS10	NC_008347.1	3063	0.81578	0.649202	0.114594	0.292197	0.593209
84588	Synechococcus sp. WH 8102	NC_005070.1	2519	0.710717	0.651802	0.126241	0.0774117	0.796348
76869	Pseudomonas putida GB-1	NC_010322.1	5408	0.814682	0.651865	0.222078	0.105954	0.671967
160488	Pseudomonas putida KT2440	NC_002947.3	5350	0.803324	0.653819	0.215514	0.112336	0.67215
321327	Synechococcus sp. JA-3-3Ab	NC_007775.1	2760	0.780266	0.654587	0.218841	0.432971	0.348188
234267	Candidatus Solibacter usitatus Ellin6076	NC_008536.1	7826	0.823794	0.656024	0.279581	0.319959	0.40046
351746	Pseudomonas putida F1	NC_009512.1	5250	0.80796	0.656186	0.211619	0.112571	0.67581
391735	Verminephrobacter eiseniae EF01-2	NC_008786.1	4908	0.880261	0.657393	0.0874083	0.100856	0.811736
390235	Pseudomonas putida W619	NC_010501.1	5182	0.794505	0.658584	0.20166	0.108838	0.689502
317655	Sphingopyxis alaskensis RB2256	NC_008048.1	3165	0.884231	0.660172	0.155766	0.183886	0.660348
391904	Bifidobacterium longum subsp. infantis ATCC 15697	NC_011593.1	2416	0.795342	0.667015	0.22144	0.178394	0.600166
291331	Xanthomonas oryzae pv. oryzae KACC10331	NC_006834.1	4062	0.83197	0.669695	0.217873	0.127523	0.654604
883	Desulfovibrio vulgaris str. 'Miyazaki F'	NC_011769.1	3180	0.906194	0.670122	0.139308	0.509434	0.351258
391774	Desulfovibrio vulgaris DP4	NC_008751.1	2941	0.790552	0.67245	0.131928	0.418225	0.449847
342109	Xanthomonas oryzae pv. oryzae MAFF 311018	NC_007705.1	4372	0.833531	0.673163	0.226212	0.119625	0.654163
269800	Thermobifida fusca YX	NC_007333.1	3110	0.858696	0.674395	0.149839	0.219614	0.630547
323097	Nitrobacter hamburgensis X14	NC_007964.1	3804	0.81815	0.675406	0.182177	0.243428	0.574395
266779	Chelativorans sp. BNC1	NC_008254.1	4064	0.778223	0.675468	0.180856	0.235482	0.583661
360094	Xanthomonas oryzae pv. oryzae PXO99A	NC_010717.1	4988	0.837517	0.676124	0.217322	0.14154	0.641139
234621	Rhodococcus erythropolis PR4	NC_012490.1	6030	0.734627	0.677456	0.0968491	0.207131	0.69602
316273	Xanthomonas campestris pv. vesicatoria str. 85-10	NC_007508.1	4487	0.852505	0.677852	0.188322	0.141074	0.670604
220664	Pseudomonas fluorescens Pf-5	NC_004129.6	6138	0.869883	0.67978	0.227599	0.131476	0.640925
428406	Ralstonia pickettii 12D	NC_012856.1, NC_012857.1	1180	0.851929	0.67998	0.186441	0.159322	0.654237
205913	Bifidobacterium longum DJO10A	NC_010816.1	1989	0.800795	0.680135	0.240322	0.191051	0.568627
269796	Rhodospirillum rubrum ATCC 11170	NC_007643.1	3791	0.891467	0.680289	0.275389	0.175679	0.548932
366394	Sinorhizobium medicae WSM419	NC_009636.1	3529	0.799459	0.68143	0.157835	0.190706	0.651459
351607	Acidothermus cellulolyticus 11B	NC_008578.1	2157	0.819091	0.683318	0.110802	0.208159	0.681038
338966	Pelobacter propionicus DSM 2379	NC_008609.1	3576	0.791172	0.686197	0.203859	0.247763	0.548378
398577	Burkholderia ambifaria MC40-6	NC_010551.1, NC_010552.1, NC_010557.1	967	0.890041	0.686311	0.16029	0.139607	0.700103
323098	Nitrobacter winogradskyi Nb-255	NC_007406.1	3122	0.822032	0.687898	0.181935	0.212684	0.605381
323850	Shewanella loihica PV-4	NC_009092.1	3859	0.70181	0.688937	0.568541	0.28142	0.150039
452662	Sphingobium japonicum UT26S	NC_014006.1, NC_014013.1	589	0.912412	0.690568	0.123939	0.166384	0.709677
634503	Edwardsiella ictaluri 93-146	NC_012779.1	3783	0.771571	0.690768	0.424531	0.169178	0.406291
379066	Gemmatimonas aurantiaca T-27	NC_012489.1	3935	0.807869	0.692408	0.12122	0.178907	0.699873
452637	Opitutus terrae PB90-1	NC_010571.1	4612	0.875139	0.692458	0.148959	0.261058	0.589983
216594	Mycobacterium marinum M	NC_010612.1	5423	0.821964	0.692592	0.111009	0.321778	0.567214
316055	Rhodopseudomonas palustris BisA53	NC_008435.1	4878	0.892249	0.693184	0.152112	0.244977	0.602911
290399	Arthrobacter sp. FB24	NC_008541.1	4146	0.828818	0.694052	0.190786	0.365412	0.443801
406425	Burkholderia cenocepacia MC0-3	NC_010508.1, NC_010512.1, NC_010515.1	2795	0.910299	0.694301	0.171735	0.12093	0.707335
362242	Mycobacterium ulcerans Agy99	NC_008611.1	4160	0.824771	0.696312	0.169952	0.319231	0.510817
83331	Mycobacterium tuberculosis CDC1551	NC_002755.2	4189	0.809681	0.696974	0.151587	0.302698	0.545715
336982	Mycobacterium tuberculosis F11	NC_009565.1	3941	0.813705	0.697285	0.157828	0.298909	0.543263
509169	Xanthomonas campestris pv. campestris str. B100	NC_010688.1	4466	0.85824	0.697379	0.200851	0.126511	0.672638
264198	Ralstonia eutropha JMP134	NC_007347.1, NC_007348.1	2407	0.854334	0.697567	0.158288	0.166597	0.675114
419947	Mycobacterium tuberculosis H37Ra	NC_009525.1	4034	0.813414	0.697724	0.156668	0.295488	0.547843
83332	Mycobacterium tuberculosis H37Rv	NC_000962.2	3988	0.81404	0.697745	0.157222	0.295135	0.547392
478434	Mycobacterium tuberculosis KZN 1435	NC_012943.1	4059	0.81292	0.697831	0.155211	0.29761	0.547179
339670	Burkholderia ambifaria AMMD	NC_008390.1, NC_008391.1, NC_008392.1	1013	0.900132	0.697877	0.161895	0.142152	0.695953
410289	Mycobacterium bovis BCG str. Pasteur 1173P2	NC_008769.1	3949	0.813483	0.698338	0.155482	0.297544	0.546974
233413	Mycobacterium bovis AF2122/97	NC_002945.3	3918	0.813534	0.698573	0.156457	0.299898	0.543645
561275	Mycobacterium bovis BCG str. Tokyo 172	NC_012207.1	3944	0.813701	0.699131	0.154412	0.299189	0.5464
316056	Rhodopseudomonas palustris BisB18	NC_007925.1	4886	0.902606	0.699616	0.175399	0.229431	0.59517
314565	Xanthomonas campestris pv. campestris str. 8004	NC_007086.1	4271	0.861562	0.699688	0.199251	0.118942	0.681808
471855	Slackia heliotrinireducens DSM 20476	NC_013165.1	2765	0.798465	0.700799	0.405787	0.441953	0.15226
269483	Burkholderia sp. 383	NC_007509.1, NC_007510.1, NC_007511.1	3174	0.908321	0.700843	0.186515	0.117517	0.695967
264731	Prevotella ruminicola 23	NC_014033.1	2763	0.51083	0.701267	0.690554	0.131017	0.178429
292415	Thiobacillus denitrificans ATCC 25259	NC_007404.1	2827	0.89508	0.702191	0.179696	0.166254	0.65405
190485	Xanthomonas campestris pv. campestris str. ATCC 33913	NC_003902.1	4179	0.864371	0.702236	0.200766	0.117971	0.681263
243231	Geobacter sulfurreducens PCA	NC_002939.4	3445	0.80953	0.705617	0.218287	0.258926	0.522787
522306	Candidatus Accumulibacter phosphatis clade IIA str. UW-1	NC_013194.1	4326	0.829748	0.706117	0.0903837	0.221221	0.688396
331271	Burkholderia cenocepacia AU 1054	NC_008060.1, NC_008061.1, NC_008062.1	1040	0.921252	0.706685	0.188462	0.115385	0.696154
266834	Sinorhizobium meliloti 1021	NC_003047.1	3358	0.840941	0.70831	0.167659	0.173615	0.658725
452863	Arthrobacter chlorophenolicus A6	NC_011886.1	3885	0.843011	0.709029	0.178378	0.326898	0.494723
269799	Geobacter metallireducens GS-15	NC_007517.1	3519	0.793848	0.710501	0.283035	0.250071	0.466894
395019	Burkholderia multivorans ATCC 17616	NC_010084.1, NC_010086.1, NC_010087.1, NC_010801.1, NC_010804.1, NC_010805.1	2130	0.915753	0.712165	0.178404	0.113146	0.708451
394	Rhizobium sp. NGR234	NC_012587.1	3630	0.852075	0.712358	0.175758	0.203581	0.620661
240015	Acidobacterium capsulatum ATCC 51196	NC_012483.1	3377	0.798056	0.713801	0.276577	0.301747	0.421676
243365	Chromobacterium violaceum ATCC 12472	NC_005085.1	4407	0.91192	0.714293	0.241434	0.129113	0.629453
504832	Oligotropha carboxidovorans OM5	NC_011386.1	3722	0.827764	0.715116	0.263837	0.167383	0.56878
320372	Burkholderia pseudomallei 1710b	NC_007434.1, NC_007435.1	2611	0.884728	0.718711	0.108771	0.137112	0.754117
269482	Burkholderia vietnamiensis G4	NC_009254.1, NC_009255.1, NC_009256.1	3274	0.908719	0.722216	0.22022	0.0852169	0.694563
384676	Pseudomonas entomophila L48	NC_008027.1	5134	0.871873	0.723729	0.170627	0.120179	0.709194
62928	Azoarcus sp. BH72	NC_008702.1	3989	0.917512	0.725506	0.14916	0.114816	0.736024
267747	Propionibacterium acnes KPA171202	NC_006085.1	2297	0.672581	0.727397	0.11798	0.0679147	0.814105
290398	Chromohalobacter salexigens DSM 3043	NC_007963.1	3298	0.859639	0.728656	0.159491	0.130685	0.709824
316057	Rhodopseudomonas palustris BisB5	NC_007958.1	4397	0.890361	0.73064	0.156698	0.212645	0.630657
320373	Burkholderia pseudomallei 668	NC_009074.1, NC_009075.1	3177	0.921282	0.73091	0.1322	0.137866	0.729934
357348	Burkholderia pseudomallei 1106a	NC_009076.1, NC_009078.1	3159	0.922152	0.73235	0.135802	0.141817	0.722381
555970	Bifidobacterium animalis subsp. lactis DSM 10140	NC_012815.1	1566	0.814634	0.732541	0.136654	0.210089	0.653257
580050	Bifidobacterium animalis subsp. lactis Bl-04	NC_012814.1	1567	0.81484	0.73272	0.138481	0.208679	0.65284
442563	Bifidobacterium animalis subsp. lactis AD011	NC_011835.1	1527	0.814941	0.732744	0.136215	0.201048	0.662737
504728	Meiothermus ruber DSM 1279	NC_013946.1	3014	0.84585	0.735101	0.255143	0.375581	0.369277
322710	Azotobacter vinelandii DJ	NC_012560.1	5050	0.896988	0.736113	0.116436	0.13604	0.747525
548476	Corynebacterium aurimucosum ATCC 700975	NC_012590.1	2531	0.750705	0.736427	0.482418	0.372975	0.144607
561007	Mycobacterium abscessus ATCC 19977	NC_010397.1	4920	0.800356	0.738508	0.149797	0.354675	0.495528
257313	Bordetella pertussis Tohama I	NC_002929.2	3436	0.933083	0.739355	0.151048	0.238941	0.610012
257311	Bordetella parapertussis 12822	NC_002928.3	4185	0.93994	0.740127	0.146714	0.20693	0.645878
404380	Geobacter bemidjiensis Bem	NC_011146.1	4018	0.82283	0.741543	0.303136	0.319562	0.377302
257310	Bordetella bronchiseptica RB50	NC_002927.3	4994	0.938656	0.742114	0.144573	0.202243	0.653184
395960	Rhodopseudomonas palustris TIE-1	NC_011004.1	5246	0.880693	0.7425	0.216546	0.176706	0.606748
208963	Pseudomonas aeruginosa UCBPP-PA14	NC_008463.1	5892	0.904591	0.743398	0.0997963	0.118126	0.782077
272560	Burkholderia pseudomallei K96243	NC_006350.1, NC_006351.1	2329	0.933376	0.745165	0.11593	0.126664	0.757407
379731	Pseudomonas stutzeri A1501	NC_009434.1	4128	0.848019	0.745216	0.159884	0.128149	0.711967
557722	Pseudomonas aeruginosa LESB58	NC_011770.1	5925	0.903486	0.745534	0.0995781	0.115443	0.784979
536230	Burkholderia pseudomallei MSHR346	NZ_ACOJ00000000.1, NC_012695.1	4202	0.924168	0.746002	0.183246	0.128986	0.68753
243160	Burkholderia mallei ATCC 23344	NC_006348.1, NC_006349.2	2029	0.923028	0.747038	0.133563	0.131592	0.734845
316058	Rhodopseudomonas palustris HaA2	NC_007778.1	4683	0.919214	0.747254	0.139227	0.219944	0.640829
208964	Pseudomonas aeruginosa PAO1	NC_002516.2	5566	0.910373	0.747956	0.0945023	0.114445	0.791053
443144	Geobacter sp. M21	NC_012918.1	4080	0.831236	0.748255	0.297549	0.320343	0.382108
271848	Burkholderia thailandensis E264	NC_007650.1, NC_007651.1	3275	0.921076	0.748499	0.200305	0.101069	0.698626
164546	Cupriavidus taiwanensis	NC_010528.1, NC_010530.1	2242	0.915124	0.752729	0.143176	0.174398	0.682426
381666	Ralstonia eutropha H16	NC_008313.1, NC_008314.1	2554	0.894938	0.752945	0.149961	0.177369	0.67267
306537	Corynebacterium jeikeium K411	NC_007164.1	2104	0.754728	0.755428	0.365019	0.477186	0.157795
471857	Saccharomonospora viridis DSM 43017	NC_013159.1	3828	0.856196	0.755482	0.0587774	0.136625	0.804598
381754	Pseudomonas aeruginosa PA7	NC_009656.1	6286	0.908954	0.756861	0.103723	0.12504	0.771238
320388	Burkholderia mallei SAVP1	NC_008784.1, NC_008785.1	3454	0.934293	0.759256	0.193978	0.109149	0.696873
320389	Burkholderia mallei NCTC 10247	NC_009079.1, NC_009080.1	3274	0.936527	0.761139	0.195174	0.107514	0.697312
412022	Burkholderia mallei NCTC 10229	NC_008835.1, NC_008836.1	3332	0.936206	0.761809	0.193277	0.108944	0.697779
399739	Pseudomonas mendocina ymp	NC_009439.1	4594	0.877369	0.762708	0.194384	0.157597	0.648019
349163	Acidiphilium cryptum JF-5	NC_009484.1	3063	0.91382	0.762739	0.0884754	0.107085	0.80444
232721	Acidovorax sp. JS42	NC_008782.1	4007	0.883958	0.766473	0.161717	0.109309	0.728974
522373	Stenotrophomonas maltophilia K279a	NC_010943.1	4386	0.866164	0.766771	0.148883	0.122891	0.728226
446470	Stackebrandtia nassauensis DSM 44728	NC_013947.1	6379	0.899425	0.767266	0.127763	0.258661	0.613576
391008	Stenotrophomonas maltophilia R551-3	NC_011071.1	4039	0.866143	0.768662	0.153751	0.12206	0.724189
380703	Aeromonas hydrophila subsp. hydrophila ATCC 7966	NC_008570.1	4121	0.863661	0.769048	0.322495	0.109682	0.567823
224911	Bradyrhizobium japonicum USDA 110	NC_004463.1	8317	0.862812	0.773396	0.161116	0.27017	0.568715
246196	Mycobacterium smegmatis str. MC2 155	NC_008596.1	6716	0.868338	0.774238	0.0634306	0.21084	0.72573
164757	Mycobacterium sp. JLS	NC_009077.1	5739	0.887058	0.775755	0.0730092	0.222164	0.704827
189918	Mycobacterium sp. KMS	NC_008705.1	5460	0.888652	0.776126	0.0703297	0.22326	0.70641
243243	Mycobacterium avium 104	NC_008595.1	5120	0.91674	0.777052	0.108984	0.270508	0.620508
342108	Magnetospirillum magneticum AMB-1	NC_007626.1	4559	0.900902	0.777235	0.172845	0.224172	0.602983
543728	Variovorax paradoxus S110	NC_012791.1, NC_012792.1	1038	0.900307	0.781006	0.0578035	0.181118	0.761079
535289	Acidovorax ebreus TPSY	NC_011992.1	3479	0.896313	0.7812	0.168152	0.108652	0.723196
262316	Mycobacterium avium subsp. paratuberculosis K-10	NC_002944.2	4350	0.918408	0.781511	0.105517	0.261379	0.633103
397945	Acidovorax citrulli AAC00-1	NC_008752.1	4709	0.91378	0.784837	0.086855	0.102994	0.810151
398578	Delftia acidovorans SPH-1	NC_010002.1	6040	0.89644	0.787445	0.108113	0.121523	0.770364
350058	Mycobacterium vanbaalenii PYR-1	NC_008726.1	5979	0.87408	0.7912	0.080281	0.235491	0.684228
479437	Eggerthella lenta DSM 2243	NC_013204.1	3070	0.871	0.792728	0.259609	0.443322	0.297068
396588	Thioalkalivibrio sp. HL-EbGR7	NC_011901.1	3283	0.884702	0.798905	0.165398	0.146208	0.688395
366602	Caulobacter sp. K31	NC_010338.1	5061	0.914551	0.802811	0.138708	0.362181	0.499111
288000	Bradyrhizobium sp. BTAi1	NC_009485.1	7393	0.881462	0.80707	0.116732	0.202759	0.680509
190650	Caulobacter crescentus CB15	NC_002696.2	3737	0.895847	0.813302	0.198287	0.327803	0.47391
565050	Caulobacter crescentus NA1000	NC_011916.1	3876	0.898083	0.814293	0.20098	0.327399	0.47162
395495	Leptothrix cholodnii SP-6	NC_010524.1	4363	0.931633	0.816518	0.0490488	0.0467568	0.904194
438753	Azorhizobium caulinodans ORS 571	NC_009937.1	4717	0.909155	0.820513	0.0599958	0.0932796	0.846725
78245	Xanthobacter autotrophicus Py2	NC_009720.1	4746	0.906466	0.822576	0.0689001	0.125158	0.805942
504474	Corynebacterium urealyticum DSM 7109	NC_010545.1	2022	0.812209	0.826814	0.404055	0.44906	0.146884
281090	Leifsonia xyli subsp. xyli str. CTCB07	NC_006087.1	2030	0.87445	0.828825	0.100985	0.214778	0.684236
419610	Methylobacterium extorquens PA1	NC_010172.1	4829	0.907948	0.829982	0.127977	0.153241	0.718782
187272	Alkalilimnicola ehrlichii MLHE-1	NC_008340.1	2865	0.897934	0.831618	0.160209	0.148691	0.691099
114615	Bradyrhizobium sp. ORS278	NC_009445.1	6717	0.895445	0.837724	0.112699	0.214381	0.672919
392499	Sphingomonas wittichii RW1	NC_009511.1	4850	0.946408	0.837891	0.103711	0.160619	0.73567
106370	Frankia sp. CcI3	NC_007777.1	4499	0.871393	0.842683	0.0693487	0.164259	0.766393
349101	Rhodobacter sphaeroides ATCC 17029	NC_009049.1, NC_009050.1	1052	0.921692	0.845196	0.0646388	0.0846008	0.85076
349124	Halorhodospira halophila SL1	NC_008789.1	2407	0.884466	0.851793	0.174907	0.239717	0.585376
502025	Haliangium ochraceum DSM 14365	NC_013440.1	6719	0.925593	0.853128	0.0788808	0.198541	0.722578
525909	Acidimicrobium ferrooxidans DSM 10331	NC_013124.1	1964	0.817816	0.856109	0.0723014	0.327393	0.600305
479433	Catenulispora acidiphila DSM 44928	NC_013131.1	8913	0.907463	0.858041	0.0755077	0.232245	0.692247
557760	Rhodobacter sphaeroides KD131	NC_011958.1, NC_011963.1	3101	0.934123	0.858301	0.0677201	0.0738471	0.858433
369723	Salinispora tropica CNB-440	NC_009380.1	4536	0.856825	0.858453	0.0535714	0.159612	0.786817
479431	Nakamurella multipartita DSM 44233	NC_013235.1	5240	0.928173	0.859318	0.0482824	0.116794	0.834924
471852	Thermomonospora curvata DSM 43183	NC_013510.1	4890	0.948324	0.86714	0.0552147	0.101431	0.843354
479434	Sphaerobacter thermophilus DSM 20745	NC_013523.1, NC_013524.1	1046	0.876362	0.867932	0.104207	0.400574	0.49522
246197	Myxococcus xanthus DK 1622	NC_008095.1	7316	0.895595	0.871036	0.0641061	0.24959	0.686304
414684	Rhodospirillum centenum SW	NC_011420.2	4003	0.937235	0.87143	0.0509618	0.121409	0.827629
298653	Frankia sp. EAN1pec	NC_009921.1	7191	0.891535	0.871738	0.0591017	0.16326	0.777639
405948	Saccharopolyspora erythraea NRRL 2338	NC_009142.1	7197	0.922967	0.879148	0.031402	0.159233	0.809365
680198	Streptomyces scabiei 87.22	NC_013929.1	8746	0.923293	0.884516	0.0351018	0.185342	0.779556
455632	Streptomyces griseus subsp. griseus NBRC 13350	NC_010572.1	7136	0.932756	0.89039	0.0381166	0.153868	0.808016
292459	Symbiobacterium thermophilum IAM 14863	NC_006177.1	3338	0.91722	0.891024	0.145297	0.326243	0.52846
326424	Frankia alni ACN14a	NC_008278.1	6707	0.915264	0.89437	0.0421947	0.17519	0.782615
479435	Kribbella flavida DSM 17836	NC_013729.1	6943	0.916234	0.901566	0.0380239	0.158145	0.803831
426117	Methylobacterium sp. 4-46	NC_010511.1	6609	0.951334	0.902702	0.0420639	0.12952	0.828416
525904	Thermobaculum terrenum ATCC BAA-798	NC_013525.1, NC_013526.1	973	0.829007	0.903964	0.153135	0.486125	0.36074
450851	Phenylobacterium zucineum HLK1	NC_011144.1	3529	0.954464	0.911896	0.0855767	0.336073	0.578351
448385	Sorangium cellulosum 'So ce 56'	NC_010162.1	9380	0.927991	0.925754	0.0434968	0.204691	0.751599
525903	Thermanaerovibrio acidaminovorans DSM 6589	NC_013522.1	1738	0.861322	0.93624	0.120253	0.388377	0.491369
378753	Kocuria rhizophila DC2201	NC_010617.1	2357	0.925018	0.940505	0.0360628	0.14213	0.821807
266117	Rubrobacter xylanophilus DSM 9941	NC_008148.1	3140	0.939348	0.946722	0.0783439	0.426752	0.494904
446462	Actinosynnema mirum DSM 43827	NC_013093.1	6916	0.961519	0.950048	0.0280509	0.167582	0.804367
469383	Conexibacter woesei DSM 14684	NC_013739.1	5914	0.947158	0.951859	0.0248563	0.266824	0.708319
196162	Nocardioides sp. JS614	NC_008699.1	4645	0.930373	0.954474	0.0208827	0.164478	0.814639
478801	Kytococcus sedentarius DSM 20547	NC_013169.1	2554	0.92146	0.954719	0.018794	0.0512921	0.929914
465515	Micrococcus luteus NCTC 2665	NC_012803.1	2236	0.951818	0.957253	0.019678	0.0375671	0.942755
446465	Brachybacterium faecium DSM 4810	NC_013172.1	3068	0.946924	0.958083	0.00880052	0.0449804	0.946219
471853	Beutenbergia cavernae DSM 12333	NC_012669.1	4197	0.933574	0.959216	0.0104837	0.13462	0.854896
526225	Geodermatophilus obscurus DSM 43160	NC_013757.1	4810	0.94533	0.961911	0.0135135	0.107484	0.879002
404589	Anaeromyxobacter sp. Fw109-5	NC_009675.1	4466	0.952199	0.97292	0.0270936	0.315271	0.657635
443906	Clavibacter michiganensis subsp. michiganensis NCPPB 382	NC_009480.1	2983	0.952176	0.974034	0.0197787	0.228964	0.751257
290397	Anaeromyxobacter dehalogenans 2CP-C	NC_007760.1	4346	0.9737	0.978931	0.0234699	0.353198	0.623332
455488	Anaeromyxobacter dehalogenans 2CP-1	NC_011891.1	4473	0.97303	0.981185	0.0232506	0.335345	0.641404
447217	Anaeromyxobacter sp. K	NC_011145.1	4457	0.97513	0.982685	0.0206417	0.336549	0.642809

## Sheet: Supl_table_2
	Species	taxid 1	taxid2	Ks	Kn/Ks	Kstop/Ks	Kstop/Kga
pair_1	Haemophilus influenzae	71421	374931	0.0684	0.0979532	0.133991	0.467693
pair_2	Actinobacillus pleuropneumoniae	416269	434271	0.0413	0.0847458	0.209347	0.543516
pair_3	Campylobacter jejuni	192222	195099	0.0289	0.155709	0.334158	0.694611
pair_4	Rhizobium leguminosarum	216596	395491	0.1493	0.0951105	0.507231	0.847871
pair_5	Escherichia coli	574521	585055	0.0805	0.0484472	0.148484	0.333315
pair_6	Klebsiella pneumoniae	272620	640131	0.1609	0.0503418	0.195056	0.372727
pair_7	Geobacillus	544556	235909	0.0781	0.140845	0.382952	0.796447
pair_8	Methylobacterium extorquens	661410	272630	0.0732	0.0710383	0.546378	0.865704
pair_9	Bacillus	592021	412694	0.0447	0.10962	0.239101	0.509712
pair_10	Shewanella	60480	60481	0.095	0.0557895	0.178429	0.37916
pair_11	Thermoanaerobacter	399726	580331	0.2234	0.13205	0.338883	0.620386

## Sheet: Supl_table_3
	Species	taxid sister 1	taxid sister 2	taxid outgroup	Ks between sister species	average Ks between sister spices and outgroup	GC4	(N(TAA>[TAG,TGA])/N(TAA))/Ks	(N(TAG>[TAA,TGA])/N(TAG))/Ks	(N(TGA>[TAA,TAG])/N(TGA))/Ks
triplet_1	Haemophilus influenzae	71421	374931	281310	0.0684	0.0714	0.3289	0.222031	0.324886	0.411828
triplet_2	Actinobacillus pleuropneumoniae	416269	434271	537457	0.0413	0.0401	0.4896	0.228067	1.29713	0.295281
triplet_3	Campylobacter jejuni	192222	195099	354242	0.0289	0.0354	0.185	0.386376	1.58725	0.674066
triplet_4	Rhizobium leguminosarum	216596	395491	395492	0.1493	0.3085	0.8485	0.971567	0.898856	0.416307
triplet_5	Escherichia coli	574521	362663	585055	0.0359	0.0805	0.6457	0.271548	0.829022	0.398448
triplet_6	Klebsiella pneumoniae	272620	484021	640131	0.0183	0.1609	0.8272	0.279656	1.13058	0.494523
triplet_7	Geobacillus	544556	235909	420246	0.0781	0.6234	0.7875	0.686655	0.574543	0.364789
triplet_8	Methylobacterium extorquens	661410	272630	419610	0.0732	0.0715	0.9302	1.54182	0.675715	0.385754
triplet_9	Bacillus	592021	281309	412694	0.0371	0.0447	0.2449	0.386358	0.716573	0.660347
triplet_10	Shewanella	60480	60481	94122	0.095	0.2069	0.6146	0.226769	0.502392	0.395497
triplet_11	Thermoanaerobacter	399726	340099	580331	0.0491	0.2234	0.2344	0.283307	0.937935	0.247368

## Sheet: Supl_table_4
Species_Eukaryota	TAA	TAG	TGA	A	T	G	C
Dictyostelium_discoideum_AX4	11481	813	790	1079517	849891	56011	169533
Cryptosporidium_parvum_Iowa_II	1878	721	519	267656	262917	49410	63977
Guillardia_theta	101	26	35	5280	4972	1042	1176
Plasmodium_falciparum_3D7	3641	516	1093	366832	317713	71837	79180
Bigelowiella_natans	144	33	31	7328	7797	1579	1958
Hemiselmis_andersenii	372	43	56	15568	18161	4184	5727
Candida_albicans_SC5314	211	121	71	23756	28493	7909	10152
Schizosaccharomyces_pombe	4048	1404	1360	347035	625899	152883	235676
Theileria_annulata_strain_Ankara	2743	515	529	270018	247993	93559	114729
Debaryomyces_hansenii_CBS767	3040	1932	1210	320623	394459	153304	162107
Kluyveromyces_lactis_NRRL_Y-1140	2312	1037	1870	286063	375983	139864	166728
Candida_glabrata_CBS_138	2545	1221	1399	300126	374600	153891	178097
Theileria_parva_strain_Muguga	1565	269	333	125725	126249	58327	70437
Arabidopsis_thaliana	23520	13362	28314	3138138	4494244	1982396	2006578
Saccharomyces_cerevisiae	4714	2267	2939	548731	690593	283365	367138
Caenorhabditis_elegans	11734	4203	7941	1572418	1425376	791181	819584
Babesia_bovis_T2Bo	887	489	579	122847	143629	72877	81077
Apis_mellifera	3703	929	1793	444497	467430	289718	239795
Pichia_stipitis_CBS_6054	1671	2114	978	228449	348522	124802	223856
Vitis_vinifera	5019	4298	8245	1016855	1290617	646962	762363
Caenorhabditis_briggsae_AF16	6713	2266	4663	759925	712773	429589	487594
Thalassiosira_pseudonana_CCMP1335	2576	2585	3006	614344	616526	413110	460794
Plasmodium_knowlesi_strain_H	1585	1411	1918	349336	266264	278035	276984
Cryptococcus_neoformans_var._neoformans_B-3501A	2641	2149	1788	365661	575865	318501	544212
Cryptococcus_neoformans_var._neoformans_JEC21	4537	3650	3116	614723	983284	538745	931675
Danio_rerio	7649	4057	10759	1366662	1490940	1288180	1420564
Trypanosoma_brucei_TREU927	3050	2439	3199	492642	621402	581217	484345
Monodelphis_domestica	6117	3970	8245	1130070	1233455	961530	1339135
Gallus_gallus	4666	3214	6823	862121	905276	879632	949803
Eimeria_tenella_str._Houghton	86	59	70	9999	10151	11641	9382
Encephalitozoon_cuniculi_GB-M1	709	539	747	72802	68631	84532	64536
Pan_troglodytes	14534	10704	23164	2575766	2740235	2707541	3405858
Phaeodactylum_tricornutum_CCAP_1055_1	3321	2803	2322	459979	509020	517752	604235
Taeniopygia_guttata	3673	2444	5272	681989	712741	762966	863344
Mus_musculus	7649	6106	13024	1314856	1418854	1462594	1858530
Rattus_norvegicus	5993	4987	10537	1124365	1201781	1264033	1593480
Aspergillus_nidulans_FGSC_A4	2617	3170	3623	508500	636389	615260	805598
Macaca_mulatta	7810	6001	13143	1309841	1405597	1530206	1918249
Yarrowia_lipolytica_CLIB122	2716	2504	1228	278193	417410	349023	542671
Ornithorhynchus_anatinus	749	405	913	122792	130500	145144	179563
Equus_caballus	4563	3566	7812	1029206	1107398	1243270	1554166
Homo_sapiens	8250	6499	14243	1498483	1581279	1796075	2239396
Aspergillus_niger_CBS_513.88	3784	4332	5603	580989	739421	751308	1008801
Aspergillus_fumigatus_Af293	1208	1543	2062	219864	285910	302042	391186
Tribolium_castaneum	5031	1749	2286	399304	478544	587911	618402
Bos_taurus	5368	4501	9197	976269	959945	1242656	1545450
Sus_scrofa	1682	1237	2727	257460	281572	345108	435587
Oryza_sativa_Japonica_Group	11160	13232	22202	1732934	2093610	2723590	3192532
Ashbya_gossypii_ATCC_10895	1479	1648	1582	198193	223448	370769	304900
Plasmodium_vivax_SaI-1	1152	1684	2207	282162	209143	420997	407196
Drosophila_melanogaster	8423	7008	5171	1065893	981873	1696765	1992903
Drosophila_simulans	5405	4503	3820	488640	450093	841155	970348
Aspergillus_terreus_NIH2624	2514	3414	4469	396542	524404	784980	1007624
Drosophila_yakuba	5846	4873	3859	589901	543188	1028796	1193125
Magnaporthe_grisea_70-15	300	351	515	38942	44915	68778	97318
Leishmania_braziliensis_MHOM_BR_75_M2904	1813	2766	3142	413604	470625	948827	865642
Drosophila_pseudoobscura_pseudoobscura	2532	2153	1703	242093	210460	489690	574588
Chaetomium_globosum_CBS_148.51	2744	3273	5023	388521	459442	877230	1195946
Leishmania_infantum_JPCM5	1605	2882	3378	355023	422047	1052719	941675
Leishmania_major_strain_Friedlin	1668	2981	3493	373348	447933	1131341	990324
Anopheles_gambiae_str._PEST	3621	2100	2064	258866	236100	787177	538412
Ostreococcus_lucimarinus_CCE9901	3095	4467	4692	322066	354142	1238780	820681

## Sheet: Supl_table_5
Species_chloroplast_GI	TAA	TAG	TGA	A	T	G	C
108773031	71	6	0	4492	5530	353	341
108773109	47	19	17	3550	4175	1451	1712
108773196	75	18	11	3704	4651	541	703
108773302	76	16	1	3793	5688	959	822
108796667	84	16	2	4469	5133	868	959
108796771	81	19	2	3816	5522	713	862
108796875	87	11	7	3718	5317	1455	1256
108802622	48	20	16	3579	4227	1389	1653
109156581	32	15	17	2173	2733	940	1128
110227059	43	21	18	3508	4092	1382	1623
113170411	58	3	0	2887	3510	683	494
114107025	34	27	22	3601	4136	1506	1738
114107112	46	20	18	3411	4218	1463	1635
114329635	48	24	14	3481	4071	1696	1812
114329725	36	28	20	3576	4164	1496	1732
114329947	38	27	19	3559	4192	1491	1702
11466344	86	16	3	3576	5179	393	625
11466673	81	5	2	3086	4497	362	424
11466954	14	7	3	1177	1291	470	549
11467755	91	40	24	6014	6915	3072	3373
114804244	44	22	17	3508	4189	1349	1587
115349964	67	9	2	4081	6400	997	837
115391881	41	22	23	3657	4300	1545	1732
115531893	57	38	34	4452	5980	2376	2813
115604913	34	26	24	3568	4139	1525	1733
115605001	39	24	20	3363	3913	1500	1712
116617087	44	22	18	3573	4195	1441	1693
118430280	47	20	17	2741	3386	1108	1376
118430366	47	18	17	2741	3394	1077	1346
118614470	44	20	20	2722	3390	1133	1411
119368478	46	20	17	3499	4099	1515	1707
11994090	46	28	37	2995	3753	1339	1667
121720592	34	26	24	3525	4145	1536	1787
122893969	40	23	20	3491	4085	1533	1651
124112035	73	30	11	3878	5427	926	1347
124302880	54	20	13	3295	4338	871	1091
134093177	47	27	24	3744	4288	1492	1750
13518417	42	18	21	3400	4019	1358	1532
139387231	52	21	15	3502	4242	1426	1614
139387430	47	20	15	3480	4186	1206	1375
139388073	49	23	12	3500	4232	1383	1582
139388889	49	23	14	3543	4265	1392	1607
139389075	48	24	12	3505	4228	1398	1584
139389244	45	24	14	3483	4156	1437	1607
139389397	50	21	13	3437	4181	1399	1609
139389622	48	23	12	3472	4150	1417	1607
139389780	48	23	15	3521	4252	1432	1624
139389930	49	23	11	3494	4192	1383	1613
139390132	48	25	12	3480	4240	1421	1600
139390328	45	24	14	3527	4183	1409	1572
14017551	45	19	17	2760	3376	1068	1396
145408420	122	66	84	4164	4829	2061	2350
149384932	45	21	17	3583	4201	1470	1720
149390247	37	27	21	3644	4192	1536	1792
149390334	37	26	22	3517	4135	1375	1607
149390421	35	24	23	3265	3798	1328	1617
149390519	43	21	21	3642	4157	1494	1723
150251435	55	32	34	3942	4879	1677	1970
153805558	82	3	3	3843	5091	803	990
156618806	37	15	16	2424	2919	1175	1314
156618891	36	13	12	2135	2639	998	1071
157325509	52	16	18	3597	4455	1627	1830
159106781	35	13	13	2089	2606	963	1080
159106843	46	20	17	2758	3360	1048	1365
159161139	36	23	25	3568	4190	1473	1674
159161233	38	13	15	2453	2966	1229	1353
161622288	39	24	20	3484	4049	1449	1690
161784171	42	26	16	3830	4478	1272	1616
167391784	42	26	15	3479	4176	1451	1603
169142689	42	24	17	3446	4154	1761	1915
169142775	18	17	26	2074	2275	1012	1096
169142839	41	26	16	3459	4145	1766	1894
169142924	42	25	16	3434	4137	1746	1894
169143010	40	25	18	3414	4139	1737	1897
169794052	42	22	18	3188	3848	1279	1445
170784721	44	18	18	3035	3797	1377	1518
172072868	44	16	22	3188	4062	1149	1377
17570783	47	12	17	2939	3605	1053	1183
183217719	49	21	14	3479	4160	1404	1618
187763084	46	10	13	2664	3722	1030	1071
18860289	61	17	22	3578	4449	1047	1618
189162250	47	19	17	3617	4210	1595	1835
194033128	44	18	16	2401	3031	968	1214
194033264	83	10	6	4898	6078	1033	907
197294093	43	14	18	2950	3588	1039	1193
218176224	44	20	14	2664	3192	1091	1341
219673952	39	12	18	2530	3153	1005	1152
222084058	37	18	18	2720	3381	1082	1298
222084134	40	10	15	2422	3265	1162	1236
222139869	46	10	14	2823	3794	1033	1051
223931033	69	4	4	2672	3944	335	423
22711893	86	8	4	3526	4818	552	648
28202146	57	15	15	3326	4839	790	1045
28261696	46	20	18	3578	4248	1445	1747
30352011	38	20	27	3522	3856	1937	2337
32480822	37	27	22	3548	4110	1548	1777
34500893	37	22	23	3543	4143	1467	1731
34501376	77	5	3	3125	4621	391	480
41179002	64	4	0	3671	5349	559	506
50198865	37	28	31	2521	3169	1109	1387
50233947	51	29	38	3030	3771	1386	1697
50346761	39	23	24	3530	4158	1553	1836
50812505	43	35	38	3048	3704	1356	1694
52220789	41	22	21	3449	4159	1511	1651
60117151	44	19	13	2992	3733	834	1147
68164782	49	15	19	3464	4162	1382	1604
7524593	71	38	45	3235	3923	1405	1684
7524759	124	31	19	3845	5784	1364	1303
7525012	51	21	12	3480	4226	1388	1603
78102509	53	24	23	3738	4377	1546	1841
78103230	42	30	22	2969	3628	1243	1524
81176229	43	25	15	3282	4005	1342	1557
81301540	51	24	26	3773	4360	1557	1859
91208881	46	19	17	3463	4088	1514	1702
91208967	46	21	17	3545	4183	1460	1711
91214122	49	20	13	3477	4127	1247	1426
91983971	39	22	21	3525	4172	1403	1582
94502469	50	21	14	3448	4159	1387	1616
